# Supplementary material for: Robust prognostic prediction model developed with integrated biological markers for acute myocardial infarction
Source: PLoS One. 2022 Nov 3;17(11):e0277260. doi: 10.1371/journal.pone.0277260 (PMC9632913; doi:10.1371/journal.pone.0277260)
Supplement: S1 Appendix — (XLSX) [file pone.0277260.s006.xlsx]

## Sheet: S1 Appendix
Prognosis	Killip	max CPK	Age	Cr	CRP	Hb	WBC	BS	BPs	HR	Grace Score	TIMI risk index
0		1367	63	0.05	0.05	15.9	7700	153	120	75	144	24.8062
0	1	2258	50	0.15	0.05	14.2	17400	270	100	71	136	17.75
0	1	798	56	0.24	0.24	17.1	13880	302	160	95	109	18.62
0	1	2726	74	0.25	0.1	15	13060	135	154	67	145	23.8242
0	1	1131	91	0.26	1.1	11.7	5290	113	143	75	176	43.4318
1	4	4458	56	0.29	0.1	14.2	12480	476	0	0	201
0	1	2403	64	0.3	0.04	14.6	7870	164	137	108	150	32.2896
0	1	2251	79	0.3	0.03	12.4	6210	172	119	56	164	29.3694
0	1	1054	84	0.3	0.4	12.7	13400	191	145	93	173	45.2557
1	4	348	76	0.34	9.122	9	10000	120	119	98	235	47.5671
0	1	1005	63	0.35	0.12	16.3	17740	180	158	64	128	16.077
0	2	2181	60	0.36	0.27	14.6	10820	240	136	76	164	20.1176
0	1	807	68	0.36	0.2	14.6	6100	139	158	64	128	18.7301
0	1	625	66	0.37	0.01	12.8	6100	170	137	72	144	22.8928
0	1	1739	67	0.37	3.7	7.8	6890	102	100	85	153	38.1565
0		1561	60	0.38	0.14	13.1	10170	133	131	87	144	23.9084
0	1	587	85	0.38	2.8	13.8	7100	117	154	86	167	40.3474
0	1	246	70	0.39	1	14.2	8000	138	130	72	161	27.1385
0	1	1442	55	0.4	0.1	13.4	9400	126	142	103	126	21.9419
0	2	3293	74	0.4	2.25	10.8	15500	156	134	75	184	30.6493
0	3	2108	75	0.4	0	14.3	6400	137	159	78	193	27.5943
0	2	2445	75	0.4	0.65	14.8	15200	410	159	82	174	29.0094
0	1	984	78	0.4	0.2	12.6	11600	220	170	67	134	23.9781
1	2	2664	92	0.4	0.15	12.1	7210	124	74	81	233	92.6465
0	1	2902	48	0.42	0.14	15	12050	140	121	94	120	17.8988
0	1		57	0.42	0.41	13.7	15490	442	105	140	154	43.32
0	1	329	63	0.42	0.2	15.4	5770	133	163	89	123	21.6712
0	1	757	65	0.42	0.25	13.7	13090	283	172	71	123	17.4404
0	1	412	66	0.42	0.07	12.9	11200	180	159	80	137	21.917
0		2224	69	0.42	0.07	7.5	5900	140	142	77	137	25.8167
0		1300	85	0.42	1.65	12	8000	170	140	58	164	29.9321
0	1	1264	40	0.43	0.07	15.4	10100	188	159	72	104	7.24528
0	1	1123	72	0.43	1.6	11.8	10620	130	119	77	173	33.5435
0	1	410	77	0.43	0.01	13.8	6100	169	118	70	173	35.172
0	2	1973	82	0.43	0.4	12.6	10400	188	160	85	176	35.7212
1	1	3372	87	0.43	0.59	11	6000	108	80	70	199	66.2288
0	1	468	89	0.43	0.4	8.7	5920	122	144	71	170	39.0549
0	2	1100	90	0.43	0.11	10.3	6750	90	112	81	218	58.5804
0	1	1806	74	0.44	0.45	14.8	15200	92	116	91	179	42.9583
0	1	1689	78	0.44	0.5	13.2	13410	231	148	66	148	27.1314
0	1	1364	80	0.44	1.9	13.3	8590	136	171	80	156	29.9415
0		2188	85	0.44	0.07	11.8	7400	185	118	61	183	37.3496
0	1	110	88	0.44	11.46	15	10300	103	140	113	185	62.5051
0	4	335	63	0.45	0.99	13.2	7040	349	156	133	211	33.8383
0	1	373	66	0.45	0.28	13.5	17900	123	140	86	137	26.7583
0	1	1630	69	0.45	0.2	13.4	6800	293	150	90	143	28.566
0	1	4379	69	0.45	0.1	12.3	9550	127	158	100	143	30.1329
0	2	563	80	0.45	7.7	11	7310	116	101	82	209	51.9604
0	1	600	82	0.45		12.8	12270	193	115	95	195	55.5461
1		1044	92	0.45	1.79	14.1	13930	138	145	70	179	40.8607
0	1	5227	56	0.46	0.2	13.5	19350	204	106	118	154	34.9102
0	1	4341	58	0.46	0.17	13.6	6400	222	131	57	124	14.6373
0	1	3729	62	0.46	1.5	13.3	15370	159	165	85	123	19.8024
0		3922	63	0.46	0.1	16.8	11000	210	147	72	137	19.44
0	1	1274	64	0.46	0.03	15.7	4660	163	169	90	129	21.813
0	1	1993	66	0.46	0.4	13.9	11350	275	164	89	123	23.6393
0	3	10411	69	0.46	0.4	14.9	11010	208	115	107	201	44.298
0	1	3599	79	0.46	0.2	14.3	11310	133	125	80	164	39.9424
0	1	1167	80	0.46	0.05	12.8	5400	120	126	77	180	39.1111
0	1	760	85	0.46	3.5	12	6520	171	95	69	193	52.4763
0	4	1734	95	0.46	0.59	9.2	6800	148	120	72	248	54.15
0		1149	56	0.47	0.1	17.2	13160	265	179	88	106	15.4172
0	2	3148	61	0.47	0	12.4	7770	278	118	72	176	22.7044
0	1	1292	69	0.47	0.08	15.1	13100	318	122	74	147	28.8782
0	1	804	72	0.47	2.19	7.7	11660	102	158	86	154	28.2167
0	1	810	81	0.47	0.02	11.8	4600	141	131	77	180	38.5647
0	1	1220	82	0.47	0.09	12.7	11390	143	113	71	189	42.2481
0	1	1680	86	0.47	9.3	13.3	10100	183	166	86	156	38.3166
0	2	13962	40	0.48	0.16	20	16800	191	167	113	125	10.8263
0	1	578	54	0.48	0.1	13.3	11010	137	166	57	100	10.0128
0	1	597	59	0.48	0.97	15.2	6220	121	106	78	139	25.6149
0	2	1975	59	0.48	0	9.3	8990	230	109	86	159	27.4648
0	1	1567	60	0.48		14.5	10800	159	134	99	153	26.597
0	2	2005	61	0.48	0.39	12.8	8500	191	129	70	167	20.1915
0	1	1211	67	0.48	0.08	12.8	7400	179	192	126	138	29.4591
0		1687	75	0.48	0.01	12.6	7300	123	164	60	134	20.5793
0	1	68	79	0.48	0.2	11	6390	122	130	130	179	62.41
0	1	1061	44	0.49	0.13	14.3	7400	300	186	93	96	9.68
0	1	4678	59	0.49	0.19	15.1	9900	172	117	43	130	12.7934
0	4	1702	68	0.49	0.2	13.5	7430	197	150	110	211	33.9093
0	1	11479	70	0.49	0.1	13.3	9830	242	126	112	179	43.5556
0	4	2446	79	0.49	0.08	12.5	7640	273	86	42	233	30.4793
0	1	706	79	0.49	0.3	13.4	9940	276	196	69	134	21.9709
0	2	2459	88	0.49	0.45	14.2	6800	102	124	100	206	62.4516
0	1	2762	43	0.5	0.2	17.7	10600	281	135	83	114	11.3679
0		938	51	0.5	4.8	14.6	9400	130	150	99	126	17.1666
0	1	1951	57	0.5	0.21	12.6	9850	213	122	64	124	17.0439
0	1	2897	61	0.5	0.35	10.8	11150	97	110	80	156	27.0618
0	2	114	65	0.5	0	12.8	12400	221	169	70	143	17.5
0	1	419	65	0.5	1.1	12.4	6800	295	185	84	123	19.1838
1	1		66	0.5	10.8	14.2	18840	155	91	77	166	36.8585
0	1	887	67	0.5	0.2	9.8	5900	105	158	79	137	22.445
0	1	3560	67	0.5	0.05	15.2	9400	334	141	88	137	28.0165
0	1	1212	71	0.5	0.08	12.6	9200	146	148	110	169	37.4669
0	2	2528	73	0.5	0.1	12.3	11800	146	197	59	154	15.9599
0	2	556	74	0.5	0	14.1	8000	131	162	83	160	28.056
0	2	3304	76	0.5	0.1	13	13400	257	162	84	160	29.9496
0	1	4445	78	0.5	0.2	12	5900	100	145	72	154	30.2102
0	1	2099	80	0.5	0.1	12.3	11500	139	100	82	189	52.48
0	1	1348	81	0.5	0.06	14.2	11460	173	122	48	171	25.8138
0	3	571	81	0.5	16.06	9.1	11270		142	120	224	55.4451
0	1	736	85	0.5	0	14.1	6600	95	115	96	195	60.313
0	1	1252	88	0.5	0.07	14.5	6800	152	160	89	156	43.076
0	2	4515	89	0.5	0.14	15.1	8360	204	183	94	182	40.6871
0	1	2774	48	0.51	0.13	14.6	8600	136	148	146	119	22.7286
0	1	848	51	0.51	0.04	11.2	7890	108	139	76	130	14.2213
0	1	555	54	0.51	0.11	15.2	12700	389	110	80	139	21.2073
0	1	857	56	0.51	0.1	14.3	15120	177	181	70	106	12.1282
0	1	451	62	0.51	0.1	14.5	9980	259	150	58	131	14.8635
0	1	2200	69	0.51	0.6	14.3	16800	167	117	77	156	31.3331
0		2132	73	0.51	0.12	12.3	8500	242	118	74	173	33.4192
0	1	2075	74	0.51	0.09	10.1	11600	102	171	75	140	24.0175
0	1		74	0.51	3.65	12.2	8760		169	94	146	30.4582
0	2	5727	78	0.51	0.09	15	22200	265	120	89	184	45.123
0	1	2948	80	0.51	0.4	13.9	12330	148	133	54	174	25.985
0	1	1525	81	0.51	0	13.1	4490	105	141	72	170	33.503
0	1	650	83	0.51	0.57	15.3	5900	126	198	84	156	29.2261
0	3	2292	84	0.51	0.12	7.4	5900	127	140	80	209	40.32
0	1	3364	85	0.51	0.2	12.3	7910	136	150	107	176	51.5383
0		5128	87	0.51	0.12	13.6	9600	141	114	79	189	52.4518
0	1	1694	93	0.51	6.53	12.9	6260	125	179	73	165	35.2725
0	2	2657	56	0.52	0.06	16.7	17020	106	101	76	159	23.5976
0	1	2719	64	0.52	0.04	12.7	19600	197	159	75	137	19.3208
0	1	4608	67	0.52	0.01	12.5	9000	187	145	60	131	18.5752
0	1	4608	68	0.52	0.01	12.5	9000	187	145	60	131	19.1338
0	1	485	69	0.52	0.2	13.9	5220	139	227	59	107	12.3744
0		385	69	0.52	0.13	12.9	10130	161	142	63	131	21.1227
0	1	952	73	0.52	0.28	13.7	7100	317	118	97	179	43.8062
0	1	1146	74	0.52	0.03	12.6	4400	133	112	54	167	26.4021
0	1	1338	76	0.52	0.09	12.7	8500	166	113	55	167	28.1133
0	1	1520	83	0.52	0.02	12.7	9800	230	145	78	170	37.0581
0	2	2499	83	0.52	0.4	13	4540	95	133	88	200	45.5814
0		3018	83	0.52	0.04	13.7	9980	179	144	94	176	44.9699
0	2	1380	84	0.52	0.14	12.3	4600	160	95	74	219	54.9625
1	1	4474	88	0.52	0	12.7	15050	178	116	64	183	42.7255
0	1	501	39	0.53	0.07	19.8	10300	208	188	93	96	7.5241
0	1	1597	41	0.53	0.88	12.2	8400		138	97	120	11.8157
0	2	57	46	0.53	0.46	16.3	10220	210	143	109	130	16.129
0	2	2114	61	0.53	0.4	14	13320	752	122	140	182	42.7
0	1	1642	62	0.53	0.2	13	7500	181	101	62	150	23.5968
0	1	6795	62	0.53	0.2	14.4	13810	152	145	88	137	23.3291
0		366	62	0.53	1.7	15.4	9330	114	164	90	129	21.0951
0	1	1223	63	0.53	0.01	14.4	10600	243	94	100	172	42.2234
0	1	4255	65	0.53	2.87	13	7900	154	118	98	162	35.089
0	1	6500	67	0.53	0.05	13.8	20240	141	130	106	153	36.6026
0	1	277	69	0.53	0.47	12.7	7130	98	127	112	162	41.9868
0	1	459	82	0.53	0.12	10.8	7500	101	182	78	156	28.8171
0	1	887	54	0.54	4.1	16.1	8700	188	162	60	100	10.8
0	1	288	68	0.54	8.3	12.5	11590	149	114	76	156	30.8267
0	1	4765	68	0.54	0.05	13.3	3450	210	167	85	123	23.5353
0	2	849	68	0.54		15.5	4600	206	218	129	148	27.3622
0	2	313	69	0.54	0.2	15.7	6160	143	131	81	167	29.4382
0	1	1295	71	0.54	0.01	12.5	9400	203	140	40	145	14.4029
0	1	364	71	0.54	13.52	12.6	9800	128	114	57	167	25.205
0	2	928	73	0.54	0	14.6	11500	224	136	74	184	28.996
0	1	3404	73	0.54	0.22	11.9	10220	133	94	87	183	49.3216
0	1	1362	74	0.54	0.03	12.6	10400	106	100	46	164	25.1896
0	1	1965	75	0.54	0.1	14.1	8470	230	156	79	154	28.4856
0	1	224	76	0.54	0.105	12.1	7700	117	164		131	0
0	1	2632	78	0.54	0.1	15.2	13260	114	165	98	146	36.1353
1	1	584	84	0.54	0.05	10.4	9700		153	104	176	47.9624
0	1	3754	85	0.54	0.6	14	10800	119	151	83	170	39.7136
0	2	5242	87	0.54	0.05	15.9	7900	159	150	90	196	45.414
1	4	12915	89	0.54	0.1	14.3	8880	161	172	74	215	34.0787
0	1	1516	39	0.55	0.66	15.9	15590	48	102	77	123	11.4821
0	1	3144	56	0.55	0.2	14.8	12820	127	152	58	114	11.9663
0	4	6475	59	0.55	2.7	11.5	1744	160	80	79	208	34.3749
0		4143	59	0.55	0.35	14.8	14400	263	143	98	126	23.8558
0	1	1541	62	0.55	3	16.3	16860	180	140	74	137	20.3183
0	1	3300	64	0.55	0.06	16.6	10680	233	156	105	143	27.5692
0	1	241	66	0.55	0.4	13.6	8560	192	166	101	129	26.5034
0	3	3505	68	0.55	0.18	13.1	9640	149	150	58	170	17.8795
0	1	1463	71	0.55	0.2	11.8	8280	188	146	48	145	16.5732
0	1	576	74	0.55	0.03	15.2	10970	128	164	70	140	23.3732
0	2	1966	76	0.55	2.1	11.6	13100	116	105	57	187	31.3554
0	1	8431	77	0.55	0.05	14.5	8640	183	124	70	164	33.4702
0	1	8431	77	0.55	0.05	14.5	8640	183	124	70	164	33.4702
0	1	524	77	0.55	0.33	15.1	7280	156	139	86	164	36.683
0	2	1812	81	0.55	0.34	13.5	11700	131	137	137	215	65.61
0	1	2808	86	0.55	0.12	12.3	15900	229	130	92	186	52.3409
0	1	2851	87	0.55	0	13.1	9380	160	153	87	170	43.0394
0	1	1224	87	0.55	0.64	13.4	7300	185	159	88	170	41.8913
0		1065	92	0.55	2.6	14.4	23310	380	150	145	194	81.8187
0	4	1335	46	0.56	0.08	12.5	8000	189	49	109	203	47.0702
0	3	5172	47	0.56	0.4	17.1	14700	118	169	77	129	10.0647
0	1	7056	52	0.56	0.03	15.9	8300	232	156	100	126	17.3333
0	1	4979	58	0.56	0.29	16.9	13160	129	135	80	130	19.9348
0	1	860	59	0.56	0	13.9	11040	110	168	85	106	17.6122
0		2116	61	0.56	0.06	13.3	9100	267	138	68	141	18.3354
0	1	1240	63	0.56	0.3	15.1	12160	337	120	60	141	19.845
0	1	3896	64	0.56	0.98	14.6	5450	333	133	83	147	25.5615
0	1	3211	68	0.56		13.8	11000	143	155	90	143	26.849
0	2	3680	70	0.56	0.1	15.4	10400	179	164	94	166	28.0854
0	2	134	72	0.56	0.14	14.9	8400	112	119	65	187	28.316
0	1	2155	78	0.56	0.1	12.3	5320	125	120	94	170	47.658
0	2	2533	79	0.56	0	14	11210	233	133	74	184	34.7244
0	1	683	81	0.56	0.26	14.3	9400	111	126	90	186	46.8643
0	2	5952	83	0.56	0.18	11.1	13600	219	120	64	194	36.7413
0	2	405	85	0.56	9.07	13.1	9300	206			157
0	1	117	86	0.56	0.4	12.2	10020	98	111	70	189	46.6414
0	1	1071	92	0.56	4.6	15	8570	184	139	66	183	40.1888
0	1	349	95	0.56	0	11.3	8590	177	133	84	189	57
0	1	1535	53	0.57	3.8	12.3	7980	136	161	63	100	10.9917
0	2	6915	56	0.57	0.1	16	9170	421	154	90	146	18.3273
0		1003	58	0.57	0	11.4	7400	260	122	58	124	15.9928
0	1	2216	61	0.57	0.5	12.5	8250	172	118	73	156	23.0197
0	1	2147	61	0.57	0.39	13.3	7700	264	150	95	143	23.5663
0	1	1370	62	0.57	0.32	14.5	12090	237	123	54	141	16.8761
0	1	629	69	0.57	0.09	12.1	5500	154	106	76	156	34.1355
0	2	1972	72	0.57	0.3	14	5360	176	139	55	178	20.5122
0	1	1488	72	0.57		16.1	12000	151	150	98	160	33.8688
0	1	1034	74	0.57	0.1	13.3	6340	307	131	64	158	26.753
0	1	187	79	0.57	0.27	10.6	6500	110	150	70	154	29.1247
0	4	1850	80	0.57	0.1	14.6	10820	147	110	55	242	32
0	1	943	80	0.57	0.1	13.6	11790	139	153	69	164	28.8627
0	1	2288	82	0.57	0.07	13	5300	158	154	66	164	28.8171
0	4	736	84	0.57	1.9	12.2		91	70	54	257	54.432
0	1	1310	85	0.57		13	10000	125	130	80	180	44.4615
0	1	2882	85	0.57	4.62	11.8	12000	171	98	90	205	66.352
1	3	2291	86	0.57	0.07	8	7810	251	150	88	209	43.3899
0	1	6284	51	0.58	0.55	16.6	14430	225	140	120	135	22.2943
0	1	1015	55	0.58	0.06	12.9	9800	225	97	55	143	17.1521
0	1	5643	55	0.58		16.1	15000	145	107	80	139	22.6168
0		4601	60	0.58	0.08	14.6	13670	132	170	68	117	14.4
0	1	344	61	0.58	0.2	13.6	7760	111	130	85	147	24.3296
0	1	894	61	0.58	0.26	17.5	10500	201	171	85	123	18.4962
0	1	2398	63	0.58	0.1	13.4	10030	241	159	72	137	17.9728
0	1	759	64	0.58	0.52	13.9	8900	254	144	50	131	14.2222
0	1	5989	64	0.58	0.04	15	7700	180	177	74	123	17.1245
0	1	4582	66	0.58	0.5	13.4	10630	142	130	98	153	32.8375
0	1	5057	67	0.58	0.06	14.5	9760	198	130	50	141	17.2654
0		5057	67	0.58	0.06	14.5	9760	198	130	50	141	17.2654
0	1	4853	68	0.58	0.05	14.6	10700	153	155	48	128	14.3195
0	1	2349	69	0.58	1.04	15.8	11000	173	113	90	162	37.9195
0	1	12861	70	0.58	0.17	14.7	9500	211	122	80	164	32.1311
0	4	253	71	0.58	0.06	14.3	8800	295	140	73	213	26.2852
0		3153	71	0.58	0.2	13.4	9320	127	168	122	155	36.6073
0	2	3365	75	0.58	0.27	13.4	10900	137	153	77	174	28.3088
0	1	1429	77	0.58		11.2	6700	174	124	57	158	27.2543
0	2	7425	79	0.58	0.08	11.7	8500	115	124	74	184	37.2447
0	1	1215	81	0.58	0.05	10.6	8540	248	140	68	164	31.8677
0	1	5701	86	0.58	0.1	14.3	7870	183	158	60	164	28.0861
0	1	833	88	0.58	3.9	12.1	13850	141	132	60	174	35.2
0		163	88	0.58	0.29	9.7	3000	119	144	99	176	53.24
0	2	2425	92	0.58	2.3	10	7680	125	135	62	203	38.8717
0	2		40	0.59	0.6	17.9	12400	282	132	65	128	7.87879
0	2	2364	47	0.59	0.41	14.8	13580	97	119	62	137	11.5091
0	1	69	51	0.59	0.1	14.9	8610	174	116	58	133	13.005
0	1	3144	59	0.59	0.06	13.5	7600	109	192	76	106	13.779
0	1	480	60	0.59	0.19	16.3	15270	140	130	96	153	26.5846
0	1	1838	62	0.59	0.1	17.7	10660	141	141	65	131	17.7206
0	1	2768	63	0.59	0.04	13.5	12700	111	118	76	156	25.5631
0	1	686	64	0.59	0.02	14.1	6550	176	167	84	123	20.6026
0	1	671	65	0.59	0.76	16.5	7060	175	121	71	147	24.7913
0	1	4782	66	0.59	0.021	13.7	15400	214	101	71	156	30.6214
0	1	85	66	0.59	0.04	13.1	5330	129	173	93	129	23.4166
0	4	1498	68	0.59	0.6	12.8	9580	233	114	88	215	35.694
0	2	7180	68	0.59	0.23	8.6	13480	259	89	102	192	52.9942
0	1	560	69	0.59	0.29	15.2	8590	120	182	69	117	18.0499
0	1	892	74	0.59	0.13	15.1	11900	171	154	74	154	26.3132
0	1	189	75	0.59	0.05	13.4	5060	215	148	54	148	20.5236
0	1	1238	75	0.59		11.9	5300	118	93	62	177	37.5
0	1	2024	76	0.59	0.06	13.3	11280	139	119	66	167	32.035
0	3	4624	77	0.59		13.6	6600	247	137	68	197	29.4286
0	1	2456	78	0.59	2.1	12.6	10450	141	114	86	173	45.8968
0	2	1308	78	0.59	2.18	5.2	12700	185	135	111	199	50.024
0	1	91	79	0.59	0.1	12.7	3800	104	138	79	164	35.7275
0	1	1246	85	0.59	0.02	12.9	10540	205	171	86	156	36.3363
1	4	10705	88	0.59	0.2	11.8	18800	286	60	93	269	120.032
0	1	611	92	0.59	0	13	8530	124	146	63	173	36.5227
0	1	1222	40	0.6	0.2	15.4	9000	440	147	70	104	7.61905
0		3890	43	0.6	0.2	17.1	11840	109	151	96	110	11.7552
0	1	2474	47	0.6	0.16	14.3	17010	108	106	52	117	10.8366
0	1	1595	47	0.6	1.9	16	11600	163	102	90	129	19.4912
0	1	1863	50	0.6	0.7	15.1	12800	354	159	78	120	12.2642
0	1	4218	51	0.6	0.2	14.9	9500	217	159	70	120	11.4509
0		1713	59	0.6	0.04	15.5	10880	125	165	58	100	12.2362
0	1	408	59	0.6	0.3	15.9	9500	184	155	87	120	19.5385
0	1	4346	61	0.6	0.1	15.7	6800	174	141	70	137	18.473
0	1	1944	61	0.6	0	15	9300	206	169	89	123	19.5958
0	1	1461	62	0.6	0.5	12.8	9500		123	60	141	18.7512
0	2	1425	62	0.6	3.218	10.5	7800	144	92	62	180	25.9052
0	1	4019	62	0.6	0.72	15.6	14300	159	130	64	141	18.9243
0	2	8500	62	0.6	0.41	13.9	17950	161	121	80	167	25.4149
0	1	2562	63	0.6	0	13.1	5200	146	171	64	117	14.8547
0	1	1432	63	0.6	0.5	15.6	8510	194	163	83	123	20.2102
0	1	872	64	0.6	0.1	14.3	8410	95	118	61	150	21.1742
0	1	2532	64	0.6	0.09	14.8	7260	115	118	84	156	29.158
0	1	1730	64	0.6	0.51	11.8	5740	89	120	97	153	33.1093
0	1	717	65	0.6	0.3	16.1	10100	142	113	48	147	17.9469
0	1	2303	65	0.6	0.03	14.3	7100	184	201	67	107	14.0833
0	1	1214	66	0.6	0.03	15	9700	181	131	54	141	17.956
0	1	0	66	0.6	6.5	12.9	8000	100	97	62	160	27.8425
0	1	613	67	0.6	0.06	16	7800	168	97	61	160	28.2298
0	1	5452	67	0.6	0.2	16.9	9990	136	142	64	131	20.2321
0	1	4466	67	0.6	0.1	14.9	11100	134	130	69	141	23.8262
0	1	338	67	0.6	0.55	13.5	7310	127	134	80	147	26.8
0	1	650	68	0.6	2.9	15.1	10700	117	221	55	107	11.5077
0	1	1944	68	0.6	0.1	14	8900	101	147	90	143	28.3102
0		1626	69	0.6	0.3	15.5	5300	105	134	66	141	23.4497
0	1	2968	70	0.6	0.21	12.8	13800	182	155	68	148	21.4968
0	1	4358	70	0.6	0.48	11.9	9700	106	186	76	140	20.0215
0	1	1758	71	0.6	1.86	13.4	11350	289	137	56	158	20.6055
0	1	2070	73	0.6	0.04	16.2	8100	129	119	64	167	28.6602
0	3	6090	73	0.6	0.38	15.7	13100	122	209	66	163	16.8284
0	1	809	75	0.6	0	14	8500	130	142	77	154	30.5018
0	1	1940	76	0.6	0	12.6	13400	151	100	57	167	32.9232
0	1	2726	76	0.6	0.08	14.9	10900	118	164	60	134	21.1317
0		706	76	0.6	0.63	12.8	5400	117	117	96	179	47.3928
0	1	1412	77	0.6	0.39	10.9	4200	134	134	50	158	22.1231
0	1	4978	79	0.6	0.04	12.3	5240	137	118	64	167	33.8495
0	1	2766	79	0.6	0.3	11.9	8600	143	122	66	158	33.7628
0	2	366	79	0.6	18.3	12.5	9400	119	119	99	199	51.9209
0	1	3124	81	0.6	0.2	13.4	10200	137	102	65	183	41.8103
0	3	1054	81	0.6	0.64	14.1	10700	196	137	82	219	39.2702
0	1	4115	83	0.6	0.05	13.8	10200	168	156	84	170	37.0946
0	1	4226	85	0.6	9.1	10.7	7900	131	113	116	204	74.1681
0	1	1116	86	0.6	1.22	10.8	17530	200	132	90	186	50.4273
1	3	351	86	0.6	2.97	9.1	6000	186	137	98	225	52.9057
0	1	332	87	0.6	2.9	10.5	15300	193	89	40	190	34.018
0	4	2891	87	0.6	2.2	11.3	8600	172	118	64	242	41.0522
0	1	801	87	0.6	1.7	13.9	10600	11	196	79	156	30.5077
0		182	88	0.6	0	13.4	5700	99	168	78	156	35.9543
0	1	187	92	0.6	0.01	11.9	7900	107	102	86	198	71.3631
0	1	2071	98	0.6	0	12	4500	148	122	43	180	33.8502
0	1	5666	41	0.61	0.5	15.9	8400	122	150	87	104	9.7498
0	1	6716	46	0.61	0.08	14.6	10940	108	116	80	123	14.5931
0	1	4452	47	0.61	0.2	14.6	14320	137	166	78	90	10.3796
0	1	1983	49	0.61	0.1	16.9	16520	2.06	144	77	104	12.8387
0	1	1061	55	0.61	0.18	13.7	9300	145	152	80	120	15.9211
0	1	122	62	0.61	0.1	14.7	7600	260	164	70	123	16.4073
0	1	2101	65	0.61	0.03	15.5	9400	131	171	86	123	21.2485
0	1	446	66	0.61	0.03	14.1	12790	228	120	50	141	18.15
0	2	1229	67	0.61	22.9	14.6	13360	140	95	100	192	47.2526
0	1	2355	68	0.61	0.08	15.1	11400	164	116	63	150	25.1131
0	2	2455	69	0.61	0.7	17.6	13520	175	194	81	143	19.8784
0	1	2288	69	0.61	0.69	12.1	13080	146	105	86	156	38.9949
0	1	3558	69	0.61	0.05	15	9400	165	134	87	147	30.911
0	1	500	70	0.61	0	12.7	7900	160	120	56	158	22.8667
0	1	2016	70	0.61	0.14	15.1	9400	156	131	84	164	31.4198
0	1	2016	70	0.61	0.14	15.1	9400	156	131	88	164	32.916
0	2	504	71	0.61	0.845	11.2	5500	241	163	110	175	34.019
0	1	592	73	0.61	0.15	15.1	9700	166	179	90	146	26.7939
0	2	818	79	0.61	0.08	15.3	9490	146	127	97	190	47.6675
0	1	611	79	0.61	0.1	11.1	6260	118	152	105	160	43.1122
0	1	3391	79	0.61	1.03	15.8	7750	201	194	108	146	34.7437
0	1	1877	80	0.61	1.23	11.6	8620	195	157	83	170	33.8344
0	2	1134	80	0.61	0.02	12.4	7200	227	151	92	196	38.9934
1	4	5733	86	0.61	0.5	12	7010	155	90	75	258	61.6333
0	1	3023	41	0.62	0.12	15.7	12900	94	172	80	90	7.8186
0	2	89	46	0.62	0.15	16.1	6400	101	167	54	104	6.84216
0	1	1779	50	0.62	0.06	14.3	9000	119	169	67	100	9.91124
0	1	2930	51	0.62	0.21	14.8	15200	498	136	56	124	10.71
0	1	7326	53	0.62	0.78	14.6	10600	114	141	100	126	19.922
0	1	766	55	0.62	0.04	15.1	10300	129	146	64	114	13.2603
0		284	57	0.62	0.02	13.6	8800	81	130	72	130	17.9945
0	1	1239	59	0.62	1.4	12.1	5820	106	127	70	130	19.1866
0		896	59	0.62	2.2	15.7	11900	191	181	106	112	20.386
0	2	7826	60	0.62	0.07	12.8	12900	187	168	80	143	17.1429
0	1	3965	60	0.62	0.05	16.4	14390	145	197	98	129	17.9086
0		1263	61	0.62	0.19	14.4	10900	169	141	43	128	11.3477
0	1	1831	61	0.62	0.91	11.8	9000	161	150	55	131	13.6437
0	1	4776	61	0.62	0	12.6	11040	124	122	60	141	18.3
0	1	1464	62	0.62	0.1	18.8	10780	157	113	63	150	21.4312
0	1	5547	62	0.62	0.08	13.6	11100	171	126	65	141	19.8302
0	1	407	63	0.62	0.26	14	7780	162	122	64	141	20.821
0	1	2511	63	0.62	2.2	14.4	15190	147	153	87	137	22.5688
0	1	2931	65	0.62	0.06	15.5	19700	263	110	77	156	29.575
0	1	1356	65	0.62	0.18	15	8600	117	169	78	123	19.5
0	1	2696	67	0.62	1.61	13	7900	193	108	70	156	29.0954
0	1	2200	71	0.62	0.09	14.3	8900	142	155	66	148	21.4649
0	3	5800	73	0.62	0.02	13.3	10860	238	93	60	216	34.3806
0	3	5655	73	0.62	0.007	16.4	8600	148	113	82	212	38.6706
0	1	355	74	0.62	0.08	15.5	6700	129	147	65	148	24.2136
0	1	2700	76	0.62	0.1	12.4	7670	108	153	59	148	22.2735
0	1	430	83	0.62	0.02	7.3	4500	147	152	57	164	25.8337
1	2	1742	84	0.62	3.69	6.2	25860	200	84	62	213	52.08
0	3	6605	86	0.62	0.1	11.9	9880	164	156	70	209	33.1872
0	1	1622	89	0.62	0.05	12.6	8200	177	142	68	164	37.9315
0	1	1656		0.62	0.29	14.2	10500	145	130	100	95	0
0	1	475	43	0.63	0.03	14.7	11020	261	155	81	104	9.66252
0	1	1463	50	0.63	0.14	14.3	12300	163	193	72	106	9.32642
0	1	209	58	0.63	0.2	16.5	6820	171	133	60	124	15.1759
0		243	60	0.63	0.05	16	7290	111	177	72	123	14.6441
0	1	3193	64	0.63	0.03	16.3	16040	191	142	89	137	25.6721
0	1	355	66	0.63	0.17	13.8	5900	124	168	70	123	18.15
0	4	6786	66	0.63	6.06	14.3	9500		122	78	206	27.8498
0	1	8999	67	0.63	0.05	14.1	10740	154	130	63	141	21.7544
0	2	2048	67	0.63	0.24	14.8	11800	165	130	82	167	28.3152
0	1	1626	68	0.63	0.18	15.8	11380	107	202	70	113	16.0238
0	1	528	68	0.63	0.2	14.4	14830	224	153	99	143	29.92
0	1	560	72	0.63	0	17	6590	187	163	51	134	16.2199
0	1	9990	72	0.63	0.23	13.9	8300	348	113	90	179	41.2885
0	1	620	74	0.63	1.35	12.3	7230	127	132	70	164	29.0394
0	3	3309	74	0.63	0.07		9800	136	180	85	179	25.8589
0	1	1690	75	0.63	0.1	12.1	6710	165	120	55	158	25.7812
0	1	230	77	0.63	0	12.6	5330	110	152	68	148	26.5245
0	1	1563	79	0.63	0.5	12.1	8430	124	136	100	170	45.8897
0	2	1341	80	0.63	0.1	12.5	10960	133	171	63	170	23.5789
0		2690	81	0.63	0.1	13.9	8580	158	124	97	186	51.324
0	4	1218	82	0.63	0.77	9.8	9400	115	53	38	254	48.2098
0	1	4251	82	0.63	0.1	14.4	7020	189	105	76	189	48.669
0	1	3928	83	0.63	0.1	14	8720	158	145	48	161	22.805
0	1	1459	85	0.63	0.1	11.9	9950	195	100	60	183	43.35
0	2	4142	90	0.63	0.08	13.7	14560	117	164	82	185	40.5
0	1	519		0.63	0.56	16.1	14300	127	141	83	79	0
0	1	1062	47	0.64	1.04	16.1	17300	184	159	98	110	13.6152
0	1	3461	47	0.64	0	16.2	10030	141	141	100	110	15.6667
0	1	2439	49	0.64	0.1	18.8	5560		171	77	90	10.8115
0	1	1649	52	0.64	0.09	15.5	8450	245	165	61	100	9.99661
0	1	1562	54	0.64	0.06	13.4	7500	127	142	83	120	17.0442
0	1	4683	55	0.64	0.29	16.8	11750	120	133	74	130	16.8308
0	1	3156	56	0.64	0.7	13.6	24500	139	108	64	133	18.5837
0	1	1411	57	0.64	0.1	13.9	17010	222	118	107	145	29.4613
0	1	2556	58	0.64	0.1	16	9180	110	138	60	124	14.6261
0	1	9700	59	0.64	0.09	14	13600	142	144	83	120	20.0641
0	1	2334	60	0.64	0.1	15.3	12790	226	107	74	156	24.8972
0	1	3511	61	0.64	0.31	14.8	11600		124	104	153	31.2084
0		852	62	0.64	0.06	11.8	6400	298	84	86	166	39.3552
0	1	2907	62	0.64	0.11	14.5	11320	145	112	87	156	29.8596
0		638	65	0.64	0.01	14.1	13700	214	114	66	150	24.4605
0	1	1587	65	0.64	0.05	12.8	8300	210	146	74	137	21.4144
0	1	1433	65	0.64	0.1	13.9	8420	124	155	84	137	22.8968
0	1	8058	66	0.64	0.1	17.6	10230	152	153	83	137	23.6306
0	4	7700	67	0.64	0.4	13.3	20460	136	64	108	236	75.7519
0	1	6555	68	0.64	0.26	15.6	9010	216	160	60	117	17.34
0	1	2108	68	0.64	3.05	11.6	16200	207	127	87	147	31.6762
0		1305	70	0.64	0.6	13.8	11930	216	125	70	164	27.44
0	1	1593	71	0.64	0.04	12.7	8600	134	83	59	177	35.8336
1	4	7419	77	0.64	0.4	13.9	13330	169	107	88	232	48.7619
0	2	1522	78	0.64	0.16	15.8	8140	160	151	87	174	35.0535
0		1925	79	0.64	0.04	13.6	13200	206	107	54	167	31.4966
1	4	3536	82	0.64	0.14	14.8	12400	166	148	100	235	45.4324
0	1	1667	52	0.65	0.1	16	9300	180	116	88	139	20.5131
0	1	258	53	0.65	0.05	13.6	7900	109	127	54	124	11.9438
0	1	2817	59	0.65	0.07		8400	234	174	66	100	13.2038
0	1	349	60	0.65	0.26	14.1	9100	334	122	68	141	20.0656
0		2435	62	0.65	2.08	15.8	12400	116	150	63	131	16.1448
0	1	540	62	0.65	0.03	17.7	9300	160	165	70	123	16.3079
0	1	270	63	0.65	0.29	14.9	11300	222	104	50	150	19.0817
0	1	812	64	0.65	0.6	14	7850	194	178	84	123	19.3294
0	1	3179	66	0.65	0.03	14.2	6760	150	190	75	123	17.1947
0		1920	67	0.65	0	14.6	5960	100	151	67	131	19.9181
0	3	1363	68	0.65	0.9	14.7		122	145	63	170	20.0905
0	1	1963	68	0.65	0.05	13.8	5400	375	150	72	137	22.1952
0	1	2831	69	0.65	0.05	14.8	13500	110	99	60	160	28.8545
0	1	2395	70	0.65	0.1	13.1	7640	128	97	64	177	32.3299
0	1	709	70	0.65	0.01	14.3	6400	102	176	64	134	17.8182
0	1	4600	70	0.65	0.4	16.1	14400	292	137	119	179	42.562
0	1	1613	73	0.65	0.84	15.9	8800	145	121	66	158	29.0673
0	1	1564	73	0.65	0.55	14.4	7590	117	106	68	167	34.186
0	1	2951	73	0.65	0.67	13.5	8500	221	138	102	170	39.3883
0	1	2177	76	0.65		8	9500	119		80	130
0	1	2484	78	0.65	0.3	14.7	9270	111	155	74	154	29.0462
0	1	6647	79	0.65	0.71	15.4	14800	183	140	108	160	48.1449
0	1	965	80	0.65	0.63	13.6	8700	145	161	150	185	59.6273
0	1	882	81	0.65	0.08	12.9	8200	167	102	70	189	45.0265
0	1	312	81	0.65	0.2	14.8	7050	113	166	82	156	32.4098
0	2	497	82	0.65	1.61	11.4	7160	94	151	59	184	26.2726
0	1	626	83	0.65	0.1	12.7	11090	112	171	95	162	38.2722
0	3	337	83	0.65	0.8	11.8	9400	421	172	140	210	56.0733
0	1	792	88	0.65	0.07	9.8	11600	249	168	66	150	30.4229
0	1	878	95	0.65	1.86	12.7	8000	238	155	62	173	36.1
0	1	822	52	0.66	0	14.3	17080	147	162	92	112	15.356
0	1	534	54	0.66	0.1	14	5500	181	110	61	133	16.1705
0	1	387	56	0.66	6.3	12.7	9020	105	125	95	136	23.8336
0	1	1883	58	0.66	0.02	16.1	15280	307	156	54	114	11.6446
0	2	5602	58	0.66	0.19	15.6	9400	323	100	70	159	23.548
0	1	8226	58	0.66	0.1	16.2	23170	174	124	71	130	19.2616
0	1	4610	61	0.66	0.03	15.6	16700	158	185	61	117	12.2692
0	1	909	61	0.66	0.03	13.1	6700	170	133	64	141	17.9056
0	1	3884	61	0.66	0.2	15	10600	127	172	72	123	15.5763
0	1	873	61	0.66	0.21	16	9500	128	127	84	147	24.6113
0	1	9202	62	0.66	0.03	14.3	6460	176	133	80	147	23.1218
0	1	1770	63	0.66	0.11	15.1	10880	363	131	83	147	25.1471
0	2	2507	65	0.66		15.7	10600	228	160	69	137	18.2203
0	1	1995	65	0.66	5.6	12.8	10800	116	150	71	137	19.9983
0	1	594	65	0.66		11.8	4300	147	134	94	153	29.6381
0	1	988	66	0.66	8.55	8.3	7300	174	141	78	137	24.097
0	4	592	67	0.66	0	14.1	6000	259	93	42	216	20.2729
0	1	7700	68	0.66	0.05	13.3	8810	215	134	61	141	21.0496
0	2	4095	68	0.66	0.1	13.9	8040	160	163	63	137	17.8719
0	4	1740	69	0.66	0.2	14.8	11100	169	145	90	202	29.551
1	1	11781	70	0.66	0.3	13.8	11410	161	0	50	182
0		430	72	0.66	0.02	11.8	4800	111	161	64	134	20.6072
0	1	1981	73	0.66	0.02	13.7	15400	176	150	80	154	28.4213
0	1	1920	75	0.66	0	13.2	8250	149	113	60	167	29.8673
0	2	4849	75	0.66	0.29	14.7	10400	192	161	61	154	21.3121
0	4	5081	75	0.66	0.05	12.8	10120	107	120	82	223	38.4375
1	3	7170	77	0.66	0.06	11.1	12300	302	166	112	194	40.0029
1	3	7130	77	0.66	0.06	11.1	12300	302	168	112	194	39.5267
0	1	1852	78	0.66	0.94	12.6	7260	150	108	91	179	51.2633
0		1892	81	0.66	0.01	13.4	7500	146	160	64	150	26.244
0	1	2631	82	0.66	0.06	15.5	7800	151	125	79	180	42.4957
0	1	198	84	0.66	0.06	11.6	6100	131	148	68	164	32.4195
0	1	4065	87	0.66	0.1	12	7800	154	187	72	156	29.1427
0	2	2438	93	0.66	6.64	12.4	8800	126	108	86	218	68.8717
0	1	994	31	0.67	1.3	15.2	18120	91	132	86	92	6.26106
0	1	820	38	0.67	0.05	15.8	11330		126	50	86	5.73016
1	1	2318	41	0.67	1.74	9.2	14500	206	50	40	129	13.448
0		1229	50	0.67	0.1	16.7	16830	233	138	104	136	18.8406
0	1	4335	54	0.67	0.14	15.7	10000	168	104	70	139	19.6269
0	1	1860	54	0.67	10.62	16.3	11600	118	109	70	139	18.7266
0	1	269	57	0.67	1.23	12.6	6100	215	171	83	106	15.77
0	1	1227	58	0.67	0.1	14.5	11710	142	152	91	126	20.1397
0	1	7984	59	0.67	0.32	15.9	16260	246	154	80	120	18.0831
0	1	2022	60	0.67	0.4	13.6	11270	159	120	42	138	12.6
0	1	772	60	0.67	3.25	17.1	10400	253	184	127	138	24.8478
0		1810	61	0.67	0	13.2	10310	145	165	67	117	15.1095
0	1	2255	62	0.67	0.72	16	12600	103	164	70	123	16.4073
0	2	4672	62	0.67	0.08	14.4	10600	120	148	82	157	21.2978
0	2	3885	64	0.67	0.04	13.3	8000	147	146	95	163	26.6521
0	1	5922	65	0.67	0.02	14.7	6500	162	158	82	137	21.9272
0	1	153	65	0.67	0.97	15.3	6600	110	180	84	123	19.7167
0	1	5554	66	0.67	0.21	17.3	9000	296	177	66	117	16.2427
0	1	2006	67	0.67	0.1	16.8	7730	168	122	54	141	19.8693
0	1	3271	69	0.67	0.06	14.1	6500	151	106	52	150	23.3558
0	1	2403	72	0.67	1.4	13.8	7260	140	144	63	148	22.68
0	2	4826	73	0.67	0.06	13.9	6200	116	103	71	193	36.7339
0	1	4896	74	0.67	0.1	12.9	10300	147	123	70	164	31.1642
0	1	476	78	0.67	0.06	12.9	6900	142	180	47	131	15.886
0	4	4336	79	0.67	0	13.7	15910	191	92	96	248	65.1235
0	1	6636	80	0.67	0.04	12.8	13000	242	118	53	183	28.7458
0	1	1784	80	0.67	0	12.6	6020	158	124	70	180	36.129
0	1	1113	81	0.67	0.7	14.6	12290	122	141	56	164	26.0579
0	2	6595	81	0.67	0.17	12.1	8900	180	118	78	209	43.3693
0	1	194	84	0.67	0.09	13.2	5350	129	164	87	156	37.4312
0	1	792	85	0.67	0.1	13.7	9600	151	189	82	156	31.3466
1	4	7118	89	0.67	0.85	12.9	3600	116	0	0	254
0	1	2138	90	0.67	2.6	13.9	11410	198	174	93	171	43.2931
0	1	3045	44	0.68		14.6	12400	223	124	60	108	9.36774
0	1	680	47	0.68	0.09	16.4	7200	136	171	74	90	9.55942
0	1	3438	47	0.68	3.13	15.6	11080	472	134	82	114	13.5178
0	1	2054	47	0.68	0.07	16.3	17600	262	140	84	104	13.254
0	1	616	48	0.68	0.1	11.8	5790	115	92	76	133	19.033
0	1	1275	50	0.68	0	14.8	10210	120	133	64	124	12.0301
0	1	667	50	0.68	0.11	13.1	6150	109	60	80	154	33.3333
0	2	3442	54	0.68	2.22	13.5	19400	165	110	84	159	22.2676
0	3	302	56	0.68	18.1	13.7	15020	138	178	128	160	22.551
0	1	878	58	0.68	0.06	14.6	9300	196	148	75	120	17.0473
0	1	5931	59	0.68	0.22	17.2	12900	211	168	70	106	14.5042
0		3905	60	0.68	0	13.3	6580	147	120	59	141	17.7
0	1	1249	60	0.68	0.09		8500	138	187	59	117	11.3583
0	1	4509	60	0.68	0	16.3	9940	136	124	60	141	17.4194
0	1	179	60	0.68	0.03	15.8	6740	151	118	82	156	25.0169
0		2600	61	0.68	0.04	16.9	15150	172	132	77	147	21.7058
0	1	1709	62	0.68	0.07	14.2	6800	238	166	60	117	13.894
0	1	2843	64	0.68	0.22	16.2	10970	122	155	77	137	20.3479
0	1	347	65	0.68	0.4	14.9	8170	117	100	59	150	24.9275
0	1	521	66	0.68	0.325	13.8	6800	213	112	58	150	22.5579
0	1	1987	67	0.68	0.06	14.6	7460	94	94	56	160	26.743
0	1	2510	70	0.68	0.22	13.1	10100	148	150	64	148	20.9067
0		1377	70	0.68	0.01	17.9	8600	109	160	84	140	25.725
0			70	0.68	0.03	16.1	14700	144	124	88	164	34.7742
0	2	2169	70	0.68	0.97	13.7	12800	191	114	129	208	55.4474
0	1	325	71	0.68	0.2	15.7	6100	145	186	85	140	23.0368
0	1	2264	71	0.68	1.34	11.3	6900	125	116	95	179	41.2841
0	4	301	72	0.68	3.57	10.3	11150	104	51	60	241	60.9882
0	1	68	72	0.68	0.01	14.3	12100	134	168	60	134	18.5143
0	2	873	73	0.68	0.2	14.7	4780	203	165	78	160	25.1916
0	1	3750	73	0.68	9.12	15.1	12300	523	0	118	203
0	1	3337	74	0.68	1.75	13.6	12700	199	151	69	148	25.0228
0	1	6976	74	0.68	0.16	14.8	10900	137	140	88	154	34.4206
0		1897	76	0.68	0.01	13.8	14800	273	154	54	148	20.2535
0	1	1602	82	0.68	0.04	13.1	7150	144	170	88	156	34.8066
0	1	1362	87	0.68	0	12.5	8930	135	126	90	186	54.0643
1	4	2037	87	0.68	0.06	11.7	6600	267		94	211
0	1	415	88	0.68	2.4	12.1	14170	409	70	116	219	128.329
0	2	455	90	0.68	0.3	10.9	6190	455	146	88	199	48.8219
0	1	2732	39	0.69	0.39	15.6	17670	127	158	98	110	9.43405
0	1	6282	40	0.69	0.1	15.9	11010	235	131	90	120	10.9924
0	1	4517	42	0.69	0.12	15.3	12600		130	68	108	9.22708
0	1	133	47	0.69	0.12	17.5	10800	126	143	60	98	9.26853
0	1	117	50	0.69	0.73	16.6	8730	226	149	105	126	17.6174
0	1	510	52	0.69	0.06	17	9140	140	132	76	130	15.5685
0	1	1783	58	0.69	0.02	13.2	11100	105	109	59	133	18.2088
0	2	1203	60	0.69	0.04	13.8	12000	101	85	70	186	29.6471
0	2	12639	63	0.69	0.1	17.1	9480	215	166	80	143	19.1277
0	1	1542	63	0.69	0.06	15.7	6850	149	161	102	129	25.1452
0	2	929	64	0.69	0.1	16.9	10350	227	125	59	161	19.3331
0	1	1389	64	0.69	0	16.3	9000	158	157	66	131	17.2189
0	1	2244	66	0.69	0.1	13	6570	146	133	69	141	22.5988
0	1	1184	68	0.69	0.71	13.3	10700	250	123	68	141	25.5636
0	2	2937	69	0.69	0.21	14	8300	132	85	48	177	26.8856
0	4	2209	70	0.69	0.27	12.9	7240	228	48	48	238	49
0	4	1490	70	0.69	7	8.9	11600	119	101	74	232	35.901
0		2129	71	0.69	0.2	13.4	9600	126	172	61	134	17.878
0	1	1138	71	0.69	0.11	15.9	5200	177	147	69	148	23.6618
0	1	1321	71	0.69	0.73	12.3	6200	119	186	77	140	20.8687
0	2	1143	72	0.69	0.06	13.5	4200	152	148	68	168	23.8184
0	1	6038	75	0.69	0.04	13.8	8760	174	137	73	164	29.9726
0	1	1456	75	0.69	0.17	17.1	11350	138	190	85	140	25.1645
0	1	1700	78	0.69	0.02	13.1	6500	174	83	96	189	70.3692
0	1	1389	78	0.69	0.1	15.7	11140	221	150	98	160	39.7488
0	2	2150	78	0.69	3.13	14.6	9300	274	132	172	213	79.2764
0	4	1941	79	0.69	0.16	16	7200	291	184	84	199	28.4915
0	1	6316	80	0.69	0.3	15.1	10360	196	145	85	170	37.5172
0		3694	83	0.69	0.2	14.4	12200	100	105	63	183	41.334
0		87	85	0.69	0.49	10	9300	118	141	62	164	31.7695
0	1	288	86	0.69	0.3	13.1	7230	126	142	111	185	57.8138
0	1	1863	88	0.69	0.1	12.6	6190	144	120	95	186	61.3067
0		2742	90	0.69	0	12.3	7000	147	168	50	159	24.1071
1	3	1670	91	0.69	0.724	13.4	8400	208	189	122	219	53.4541
0	1	1223	28	0.7	0.2	15.6	10000	111	142	59	73	3.25746
0	1	980	41	0.7	0.4	12.9	11700	126	147	101	110	11.5497
0	1	2623	42	0.7	0.1	16.4	7200	128	139	66	108	8.37583
0	1	330	43	0.7	0.14	16.2	15840	178	160	63	84	7.28044
0	1	1579	44	0.7	0.16	15.9	12500	154	132	71	114	10.4133
0	1	4658	44	0.7	0.1	17.2	17400	127	156	87	104	10.7969
0	2	3525	46	0.7	0.63	18.1	7500	135	181	84	110	9.82011
0	1	2628	47	0.7	0.6	16.5	17660	244	121	59	108	10.7712
0	2	4589	49	0.7	0.47	17	22370	210	103	56	137	13.054
0	1	4704	50	0.7	0.1	13.9	10500	126	105	77	139	18.3333
0	1	7980	52	0.7	0.07	15.5	11200	186	196	60	100	8.27755
0		186	52	0.7	0.25	18.5	9400	148	121	80	130	17.8777
0	1	848	54	0.7	0.02	16.1	11100	204	190	95	112	14.58
0	1	3158	55	0.7	0.05	15.4	11300	322	140	61	114	13.1804
0	1	1018	56	0.7	0.1	14.4	5330		145		111	0
0	1		57	0.7	0.11	13.2	6050	128	112	76	139	22.0468
0	1	8011	57	0.7	0.1	12.6	9600	92	124	110	145	28.8218
0	1	1160	58	0.7	0.2	16.1	10000	122	171	70	106	13.7708
0	1	5410	58	0.7	0.38	16.3	12000	129	165	90	112	18.3491
0	1	3427	58	0.7	0.03	16.4	9440	125	160	101	112	21.2353
0	1	635	59	0.7	0.1	13	9600	138	142	66	114	16.1793
0	1	819	59	0.7	0.4	17.1	9100	104	152	75	120	17.176
0	1	663	59	0.7	0.03	16.6	8800	284	172	103	112	20.8455
0	1	8850	59	0.7	0.1	15.4	16370	150	189	121	121	22.2858
0	2	6348	60	0.7	0.05	14.7	8600	136	147	95	163	23.2653
0	1	3638	60	0.7	0.27	15	12800		139	97	153	25.1223
0	3	5491	60	0.7	0.39	18.6	14200	141	140	106	182	27.2571
0	1	1530	61	0.7	0.2	14	8600	148	156	79	137	18.8435
0	4	806	62	0.7	0.1	15.8	8980	187	149	141	211	36.3761
0	1	2487	63	0.7	0.12	14.1	9300	131	127	50	141	15.626
0	1	103	63	0.7	0.78	15.9	5030	93	146	64	131	17.3984
0	1	94	63	0.7	0.2	17.3	10700	199	182	75	123	16.3558
0	1	975	64	0.7	0.1	11.8	5600	214	133	40	138	12.3188
0	1	2617	64	0.7	0	15.4	9800	149	136	58	141	17.4682
0	1	1518	64	0.7	0	14.9	12200	208	125	62	141	20.3162
0	1	5883	65	0.7	0.1	12.4	9600	194	148	63	131	17.9848
0	1	3637	65	0.7	0.1	16.3	14500	271	109	90	162	34.8853
0	2	2382	65	0.7	0.46	15.5	10200	177	107	101	182	39.8808
0	1	929	66	0.7	0.04	13.8	6700	165	136	63	141	20.1785
0	1	608	66	0.7	0.1	14.6	10930	96	102	70	156	29.8941
0	1	3810	66	0.7	0.03	14.2	12800	191	164	83	123	22.0456
0	1	2240	66	0.7	1.93	16.9	16630	171	115	87	156	32.9541
0	1	3664	67	0.7	0.1	14.7	11100	180	105	56	150	23.9413
0	1	2349	67	0.7	0.1	13.1	124000	223	134	76	147	25.46
0	1	674	69	0.7	0.13	12.5	9400	127	104	58	150	26.5517
0	1	1429	69	0.7	0.5	14.5	9100	100	144	69	131	22.8131
0	1	4884	70	0.7	0.6	13.4	8700	173	120	77	164	31.4417
0	1	116	72	0.7	0.1	11.7	4900	251	143	94	160	34.0766
0	1	180	72	0.7	4.23	13.1	10140	282	134	108	170	41.7815
0		3954	73	0.7	0	14.9	8400	163	140	74	154	28.1676
0	2	1966	73	0.7	0.42	11	7870	479	120	100	190	44.4083
0	1	1616	74	0.7	0.1	13.2	6640	149	135	45	155	18.2533
0	1	862	74	0.7	0.1	13.5	6100	137	133	60	158	24.7038
0	1	772	74	0.7	0.45	12	8200	344	125	66	158	28.9133
0	1	331	74	0.7	0.38	11.2	5910	129	109	76	173	38.1813
0	1	2928	74	0.7	0.1	15.2	10700	143	140	76	154	29.7269
0	1	5714	75	0.7	0	16	8200	153	120	52	158	24.375
0	1	859	75	0.7	0.08	11.6	7900	241	80	58	177	40.7812
0	2	2049	75	0.7	0.12	9.8	9560	131	114	67	187	33.0592
0	1	408	75	0.7	0	11.4	5970	143	219	67	124	17.2089
0	1	1250	75	0.7	2.7	14.2	9500	132	133	70	164	29.6053
0		3200	75	0.7	0.1	14.9	11400	284	142	93	160	36.8398
0	1	1200	75	0.7	2	11.4	8500	118	131	101	170	43.3683
0	1	224	76	0.7	0	13.4	8000	137	129	66	158	29.5516
0	1	2055	76	0.7	0.06	15.2	9380	142	156	81	154	29.9908
0	1	820	77	0.7	0	6.8	3000	95	76	35	179	27.3046
0	2	1262	77	0.7	0.29	12.7	6840	159	178	50	154	16.6545
0	1	1094	77	0.7	0.21	12.2	6790	161	134	80	164	35.397
0	1	130	77	0.7	0	11.1	13000	132	150	100	160	39.5267
1	3	6870	77	0.7	0.07	15.1	5710	269	169	125	194	43.8536
0	1	497	78	0.7	2	13.9	8400	141	103	61	167	36.0315
0		10273	78	0.7	0.1	16.2	13600	165	89	63	177	43.0665
0	1	1035	78	0.7	0.01	14.5	8000	105	152	79	154	31.6208
0	1	1613	79	0.7	0.1	11.9	9800	173	156	72	154	28.8046
0	1	3518	79	0.7	1	14.3	11620	271	123	110	179	55.8138
0	1	924	80	0.7	0.28	13.6	6820	141	112	60	183	34.2857
1	2	1773	81	0.7	8.63	11.6	6630	141	134	92	206	45.0457
0	1	1909	81	0.7	6.8	13.9	10100	116	134	94	186	46.0249
0	1	927	82	0.7	0.05	12.8	6510	193	153	49	161	21.5344
0	1	3211	84	0.7	0.056	15.9	8900	154	169	85	156	35.4888
0	1	3910	85	0.7	0.2	11.1	7900	219	126	73	180	41.8591
0		1709	85	0.7	0.09	13.3	7300	158	96	77	199	57.9505
0	1	2011	86	0.7	0.1	13.3	9040	132	123	65	174	39.0846
0	2	5310	86	0.7	0	12.9	11990	151	173	82	176	35.0562
0	1	4745	86	0.7	0.91	12	8800	117	148	87	170	43.4765
0		4249	87	0.7	0	12	7200	114	115	85	189	55.9448
0	2	5351	87	0.7	0.9	13	13400	176	148	87	190	44.4934
0		6028	91	0.7	0.4	11.3	4800	139	131	79	189	49.9389
0	2	1205	93	0.7	0.3	7.5	5600		111	94	224	73.2438
0	1	1640		0.7	0.29	14.1	7400	243	191	56	59	0
0	1	2122	43	0.71	0.14	17.5	16600	119	150	71	104	8.75193
0	2	3641	44	0.71	0.49	16	14500	138	144	73	124	9.81444
0	1	3917	44	0.71	0.44	13.2	14600	142	164	91	96	10.7424
0		1466	47	0.71	0.1	14.6	17700	135	122	75	114	13.5799
0	1	4001	48	0.71	0.3	15.3	11000	141	153	99	110	14.9082
0	1	3378	56	0.71	0.01	16.1	8400	179	149	57	114	11.9968
0	1	1526	58	0.71	0.2	15.4	10310	316	151	50	114	11.1391
0	1	1810	58	0.71	0.06	15.4	6920	373	140	76	120	18.2617
0		6533	61	0.71	2.23	14.2	12740	146	143	72	137	18.7351
0	2	7719	61	0.71	2.51	13.8	7320	131	159	72	157	16.8498
0	1	1846	61	0.71	0.09	17.1	9800	139	150	96	143	23.8144
0	1	8466	63	0.71	0.1	14.1	12700	92	163	72	123	17.5318
0	1	876	64	0.71		14.4	7750	262	130	66	141	20.7951
0	1	2669	65	0.71	0.18	14.9	7400	213	163	60	117	15.5521
0	1	955	66	0.71	0.15	13.8	8230	161	112	60	150	23.3357
0	1	1482	67	0.71	0.05		10700	0	126	69	141	24.5826
0	1	1974	68	0.71	0.9	10.4	12000	148	114	70	156	28.393
0	1	1232	69	0.71	0.12	15.1	18900	182	124	79	147	30.3322
0	1	681	69	0.71	4.2	14.8	8620	203	135	109	153	38.4407
0	1	1389	71	0.71	0.2	14.6	8490	91	156	59	148	19.0653
0	1	2068	71	0.71	0.05	15.2	6600	132	197	61	134	15.6092
0	1	569	71	0.71	0.13	16.1	8400	180	104	65	167	31.5063
0		2867	74	0.71	0.19	14.2	13000	147	132	66	158	27.38
0	2	5025	74	0.71	0.2	14.9	113800	202	122	70	184	31.4197
0	2	951	74	0.71	0.52	11.9	11300	140	135	94	190	38.1292
0	1	2.83	75	0.71	0.1	15.4	8440	107	165	92	146	31.3636
0	1	593	77	0.71	0.9	14	7200	245	102	86	173	49.9896
0	1	593	78	0.71	0.9	14	7200	245	102	60	167	35.7882
0		1712	79	0.71	0.06	14.5	9600	139	74	48	179	40.4822
0	2	556	84	0.71	10.35	13.6	11300	104	138	50	194	25.5652
1		824	89	0.71	0.16	11.2	7200	175	125	48	171	30.4166
0	1	5500		0.71	0	13.3	10100	219	143	122	94	0
0	1	592	37	0.72	0	12.1	7000	93	136	55	86	5.5364
0	1	2565	44	0.72	0.63	15.3	12400	150	96	70	133	14.1167
0	1	2407	53	0.72	0.06	15.6	6970	220	160	70	106	12.2894
0	1	1897	54	0.72	0.31	15.2	12100	145	127	57	124	13.0876
0	1	790	54	0.72	0.1	16.1	10700	118	146	88	120	17.5759
0	1	2985	55	0.72	0.02	16.7	9030	241	157	90	126	17.3408
0	1	1217	60	0.72	1.29	12.8	6900	115	108	81	156	27
0	1	3290	61	0.72	0.07	13.4	7000	139	136	74	147	20.2466
0	1	1715	62	0.72	0.14	16.3	10000	163	196	103	129	20.2006
0	1	4523	63	0.72	0.07	14.4	11400		82	60	160	29.0415
0	1	534	64	0.72	0.09	14.6	9100	181	124	63	141	20.8103
0	1	3762	64	0.72	0.1	13.6	13440	101	108	71	156	26.9274
0	3	1226	66	0.72	1.3	11.3	10580	152	155	97	182	27.2601
0	2	2743	67	0.72	0.8	15.2	14220	238	123	51	161	18.6129
0	1	4902	67	0.72	0.06	15.5	9000	128	144	65	131	20.2628
0		309	68	0.72	0.02	12.3	8350	178	80	40	157	23.12
0	1	5172	68	0.72	0.13	16	12260	225	173	94	129	25.1246
0	1	2270	68	0.72	0.44	16.2	6620	160	209	100	119	22.1244
0	2	3872	69	0.72	0.3	14.7	11760	251	120	70	167	27.7725
0	1	2697	70	0.72	0.55	13.3	11180	149	137	62	158	22.1752
0	1	1199	71	0.72	6.1	14.6	13510	160	131	62	158	23.8582
0	1	141	72	0.72	0.01	12.3	7250	183	65	55	182	43.8646
0	1	1824	74	0.72	0.04	12	7900	120	121	62	158	28.0588
0	2	3068	74	0.72	0.1		8150	154	150	70	174	25.5547
1	1	7686	74	0.72	0.6	13	8060	267	89	106	189	65.2198
0	3	8237	75	0.72	7.7	11.3	5770	229	140	110	208	44.1964
0	1	3558	76	0.72	0.1	15.5	10690	214	148	70	154	27.3189
0	1	3379	77	0.72	0.07	14	9970	144	123	70	164	33.7423
1		6091	78	0.72	0.06	14.7	10640	223	135	63	158	28.392
0	1	2780	79	0.72	0.07	11.1	7480	110	136	63	158	28.9105
0	1	810	81	0.72	0.02	14	10810	136	119	59	183	32.5293
0		5936	81	0.72	0.9	12.3	11670	204	88	74	199	55.172
0	1	503	81	0.72	0.3	13.5	13000	145	161	88	156	35.8614
0	1	5658	82	0.72	0.71	9.6	6660	168	132	89	180	45.3361
0	1	1066	83	0.72	0.03	10.5	6000	145	158	51	164	22.2366
0	1	2714	88	0.72	5.2	12.6	17340	182	97	78	199	62.2713
0	4	2133	89	0.72	2.14	10.6	9760	155	80	90	264	89.1112
0	1	3283	90	0.72	0.06	13.3	7520	182	121	75	189	50.2066
0	1	3052	44	0.73	0	14.6	12150	148	125	87	114	13.4746
0	1	4875	49	0.73	0.2	17.4	10380	122	137	62	108	10.8658
0	1	844	50	0.73	0.03	15.7	7000	181	167	83	106	12.4251
0	1	1626	51	0.73	0.18	17.3	16800	122	129	82	130	16.5335
0	1	1095	51	0.73	0.51	14.9	11800	138	220	100	102	11.8227
0	1	3900	52	0.73	0.02	16.1	12000	136	130	84	130	17.472
0		5521	53	0.73	0.13	15.9	14900	142	102	46	130	12.668
0	2	8800	53	0.73	0.21	16	10700	131	161	101	132	17.6217
0		114	54	0.73	0	15.9	4600	86	109	60	133	16.0514
0	1	452	54	0.73	0.08	15	12200	164	174	68	100	11.3959
0	1	7080	56	0.73	0.2	15.8	11820	109	167	72	106	13.5205
0	2	1989	57	0.73	0	15.6	9460	155	131	77	150	19.0972
0	1	1074	57	0.73	0.1	15.5	8850	122	150	105	126	22.743
0	1	605	58	0.73	0.36	16.2	9400	163	147	68	114	15.5614
0	1	5201	61	0.73	0.3	15.8	14380	154	169	78	123	17.1738
0	1	2803	62	0.73	0.06	13.6	7200	132	126	60	141	18.3048
0	1	495	62	0.73	1.6	15.5	9200	91	130	72	147	21.2898
0	1	101	63	0.73	0.1	12.8	7740	129	141	40	128	11.2596
0		388	63	0.73	0.02	12.7	6880	185	106	98	162	36.6945
0	1	200	65	0.73	0.01	15.4	9970	138	150	76	137	21.4067
0	4	7213	65	0.73	0.2	17.2		144	164	112	197	28.8537
0	1	3425	66	0.73	0.24	13.9	11000	352	87	57	160	28.5393
0	1	6485	66	0.73	0.08	15	6700	139	130	84	147	28.1465
0	1	427	67	0.73	0.05	14.5	7100	185	92	57	160	27.8123
0	1	1934	67	0.73	2.5	13.1	11050	128	131	70	147	23.987
0	2	13120	67	0.73	0.13	16.1	15900	173	124	87	167	31.4954
0	2	6205	67	0.73	0.1	16.7	18440	223	155	93	163	26.934
0	1	1834	68	0.73	0.1	12.5	9350	182	91	46	157	23.3741
0	1	2092	69	0.73	0.1	16	9000	237	120	70	147	27.7725
0	1	603	70	0.73	0.03	14.1	11300	171	97	68	177	34.3505
0	2	2343	71	0.73	0.05	14.2	10600	267	140	82	174	29.5259
0	1	1099	72	0.73	0.02	10.2	8100	129	126	50	158	20.5714
0	1	3285	73	0.73	0.25	12.9	7500	431	124	59	158	25.3557
0	1	1172	73	0.73	0.46	13.5	6960	115	125	68	158	28.9898
0	1	2128	73	0.73	0.15	16.9	9830	162	164	90	146	29.2445
0	1	364	73	0.73	0.1	12.4	6700	112	211	90	136	22.7303
0	2	4550	74	0.73	0.1	15.6	10940	151	116	57	187	26.9079
0	1	515	74	0.73	0.04	13.3	7500	150	140	57	148	22.2951
0	1	1044	75	0.73	0.3	11.5	10560	135	94	47	174	28.125
0	1	856	75	0.73	3.3	14.3	7800	104	163	92	146	31.7485
0	1	715	81	0.73	0.5	13.9	5550	274	124	71	180	37.567
0	1	876	81	0.73	0.2	12.5	8000	135	186	92	162	32.4523
0	1	864	84	0.73	0.01	11.2	6300	125	80	60	193	52.92
0	1	190	88	0.73	0.15	11.6	6500	104	126	38	171	23.3549
0	3	88	89	0.73	0.02	9.3	8720	195	167	110	210	52.1743
1	2	335	93	0.73	1.5	11.9	7270	125	107	88	218	71.132
1	2	2569	93	0.73	4.8	8.9	12910	139	132	100	215	65.5227
0	2	4383	37	0.74	0.1	16.4	9870	119	133	94	118	9.67564
0	1	5658	41	0.74	0.4	16.2	19600	177	152	89	104	9.8427
0	1	2274	42	0.74	2.68	16.9	9200	144	175	113	105	11.3904
0	1	2781	44	0.74	0.29	16.2	15600	120	114	66	117	11.2084
0	1	5538	48	0.74	0.2	15.1	16130	166	140	59	98	9.70971
0	1	1515	49	0.74	0.06	17.2	10110	139	168	56	84	8.00333
0	1	5029	53	0.74	0.08	17.3	14000	268	192	90	112	13.1672
0	2	1011	56	0.74	0.03	16.2	9100	109	141	101	146	22.4635
0	1	1662	57	0.74	0.04	13.8	22500	157	130	65	124	16.245
0	2	8371	58	0.74	0	15.2	14060	100	146	81	140	18.6633
0	1	2313	59	0.74	0.11	14.6	8950		117	65	133	19.3389
0	1	5609	59	0.74	0.16	19.2	8520	132	153	85	120	19.3389
0	1	359	61	0.74	0	13.8	8240	98	148	63	131	15.8394
0	1	2252	62	0.74	0	12.3	7090	212	118	55	150	17.9169
0	2	7139	62	0.74	0.22	14.8	11500	121	132	68	161	19.8024
0	1	1022	63	0.74	0.25	15.5	16400	113	182	98	129	21.3715
0	1	1459	66	0.74	0.17	17.6	9400	123	155	66	131	18.5481
0	1	1430	66	0.74	0.27	14	14200	138	139	82	147	25.6973
0	2	1031	67	0.74	0.1	14.6	11190	211	99	53	180	24.032
0	1	735	68	0.74	1.4	12.9	4700	98	159	110	152	31.9899
0	2	3367	69	0.74	0.316	14.9	12100	152	100	90	182	42.849
0		2382	69	0.74	0.05	12.3	499	220	94	92	172	46.597
0		1555	70	0.74	0.02	16.4	7130	139	122	63	158	25.3033
0	1	2889	71	0.74	3.8	16.5	15420	224	187	118	155	31.8095
0	1	572	72	0.74	0.08	14	5900	148	160	66	134	21.384
0	1	2215	73	0.74	0.73	12.3	9900	153	102	60	167	31.3471
0	1	2860	73	0.74	0.25	16.2	11180	153	129	66	158	27.2647
0	1	528	74	0.74	0.6	16.4	11850	160	94	58	177	33.7881
0	1	1300	75	0.74	0.08	14.1	10400	210	152	72	154	26.6447
1	4	5034	76	0.74	0.73	10.5	9300	296	0	78	247
0		4019	76	0.74	0.13	13.1	11930	164	104	80	173	44.4308
0	1	3059	77	0.74	0	12.5	6480	236	111	41	164	21.8999
0		2785	79	0.74	0.1	12.8	3440	308	94	78	183	51.787
0	2	552	80	0.74	0.19	12.7	10900	384	193	133	191	44.1036
0	1	400	82	0.74	1.2	12.3	7060	128	117	69	183	39.6544
0	1	1310	82	0.74	0.05	13.7	8660	169	119	81	189	45.7684
0	2	667	83	0.74	0.03	14	4810	143	132	81	200	42.2734
0	1	5177	84	0.74	0.03	13.7	7480	114	136	70	180	36.3176
0	1	764	85	0.74	0.12	16	15200	124	190	74	156	28.1395
1	1	1856	91	0.74	0.7	13.2	13190	418	136	91	195	55.4096
0	2	6096	93	0.74	0.2	10.8	7000	298	136	89	209	56.6001
0	1	3702	39	0.75	0.46	16.1	10500	350	118	100	129	12.8898
0	2	7143	45	0.75	0.02	16.9	14300	132	124	107	140	17.4738
0	1	459	48	0.75	2.94	15.9	7800	110	115	76	123	15.2264
0	1	3690	51	0.75	0.1	14.1	10260	120	171	70	106	10.6474
0	1	1949	52	0.75	0.02	15.6	13320	127	139	79	130	15.3681
0	2	5088	56	0.75	0.12	14.3	8550	220	100	80	159	25.088
0		2636	58	0.75	0.1	16.3	14760	138	102	42	130	13.8518
0	1	1309	58	0.75	0.1	13.6	13230	154	113	75	139	22.3274
0	1	27	61	0.75	1.4	12.5	13300	120	72	68	165	35.1428
0	1	175	61	0.75	0.16	15.4	8900	151	204	80	113	14.5922
0	1	2646	61	0.75	4.5	15.6	15870	151	101	103	162	37.9468
0	1	0	63	0.75	0.15	14.2	7060	152	145	77	137	21.0768
0	3	2090	63	0.75	0.27	14.9	11800	249	107	80	195	29.6748
0	1	4460	68	0.75	0.05	16.3	10000	147	199	67	117	15.5682
0	1	669	70	0.75	0.06	13.4	10370	157	117	55	167	23.0342
0	1	1665	71	0.75	5.38	12.8	10970	146	133	106	170	40.1764
0	3	6800	74	0.75	1.13	13.4	9100	172	110	96	218	47.7905
0	1	557	76	0.75	0	12.3	6320	204	166	43	131	14.9619
0	1	1696	76	0.75	0.12	16.9	10120	144	166	64	134	22.2689
0	1	2305	77	0.75	0.54	10.7	11300	132	164	112	155	40.4907
0	1	1403	78	0.75	0.2	15	9880	120	169	71	140	25.56
0	1	2640	79	0.75	0.82	11.3	8670	154	122	40	155	20.4623
0	1	1514	80	0.75	0	13.8	9440	97	156	58	164	23.7949
0	1	2930	82	0.75	0.08	14.9	9110	129	150	60	164	26.896
0	1	2689	82	0.75	0.37	12.2	10800	118	146	80	170	36.8438
1	1	2615	83	0.75	0.05	12.2	11400	242	133	94	186	48.6892
0	4	26	85	0.75	0.3	9.6	4800	118	163	50	209	22.1626
0		5100	35	0.76	0.19	16.3	18140	437	106	85	101	9.82311
0		1233	36	0.76	0.2	16.5	12150	97	158	77	82	6.31595
0	1	2969	38	0.76	0.1	16.7	14630	114	150	90	88	8.664
0		1827	40	0.76	0.15	15.7	7400	118	125	66	108	8.448
0	1	3148	44	0.76	0.13	12.4	11500	141	104	68	117	12.6585
0	1	1698	47	0.76	0.07	14.1	9500	156	168	80	90	10.519
0	1	4973	47	0.76	1.94	16.9	12600	136	130	84	114	14.2735
0	1	1745	49	0.76	0.1	16.2	10920	178	127	65	108	12.2886
0	4	4579	50	0.76	0.3	10.7	17660	178	94	54	202	14.3617
0		16031	51	0.76	0	13	7270	204	130	94	136	18.8072
0	1	2833	52	0.76	0.3	14.2	7330	118	147	60	114	11.0367
0	1	3381	52	0.76	0.16	16.5	12200	139	150	64	114	11.5371
0	1	3614	52	0.76	0.13	17.4	16490	98	172	65	100	10.2186
0	2	2116	53	0.76	0.04	15.3	8170	160	147	77	140	14.7138
0	1	710	55	0.76	0	6.6	16300	112	106	84	139	23.9717
0	1	1636	59	0.76	0.08	11.1	7200	145	137	44	121	11.1799
0	2	6640	60	0.76	0.47	17	16900	207	137	60	161	15.7664
0	1	503	60	0.76	0.04	14.7	7400	149	129	66	141	18.4186
0	2	1599	61	0.76	0.03	18	11800	241	125	77	167	22.9214
0	1	784	64	0.76	0.27	15.9	13400	138	92	49	157	21.8157
0	1	3305	64	0.76	0.74	12.5	10900	126	88	50	160	23.2727
0	1	1493	66	0.76	2.7	13.8	11080		161	34	114	9.19901
0	1	1577	66	0.76	0.05	13.9	6410	123	113	59	150	22.7437
0	1	2691	68	0.76	0.16	16.9	8350	146	154	62	131	18.6161
0	1	1462	68	0.76	1.83	10.6	10300	133	162	78	123	22.2637
0	1	1332	68	0.76	0.7	14.6	9460	138	155	93	143	27.744
0	1	4157	68	0.76	0.19	16	9400	259	119	101	162	39.2457
0	1	691	69	0.76	0.05	14.1	8200	108	135	65	141	22.9233
0	2	1548	69	0.76	0.04	16.4	5500	132	154	65	151	20.0951
0	1	5040	70	0.76	0.18	13.5	9900	139	118	108	179	44.8475
0	4	6874	73	0.76		14.2	7800	266	72	48	238	35.5267
0	1	230	76	0.76	0.02	12	13600	150	132	49	155	21.4412
0	1	1745	77	0.76	0.02	13.8	10070	129	132	47	155	21.1108
0	1	979	78	0.76	0.03	12.1	9000	280	170	82	140	29.3464
0	1	3912	79	0.76	0	14.6	8640	144	126	62	158	30.7097
0	1	1290	79	0.76	0.09	15	6330	127	179	76	140	26.4981
1	2	1852	80	0.76	4.89	14.8	9790	420	137	86	200	40.1752
0	4	153	80	0.76	1.94	14.6	11200	166	181	128	230	45.2597
0	2	2592	81	0.76	0.76	14.1	10010	140	147	77	190	34.3671
0	2		84	0.76	0.02	10.1	6800		92	70	219	53.687
0	1	538	84	0.76	2.6	12.3	11010	163	146	83	170	40.1129
1	1	95	90	0.76	4.21	8.8	10410	147	93	90	214	78.3871
0	2	92	92	0.76	0.1	13.6		132	161	81	185	42.5829
0	1	479	93	0.76	1.75	12.4	4800	102	143	61	173	36.8943
0	1	2397	41	0.77	0.04	15.4	11900	107	87	44	124	8.50161
0	1	1352	43	0.77	0.2	16	9400	110	167	73	90	8.08246
0		5664	45	0.77	0.15	17.4	16800	96	159	88	104	11.2075
0	1	772	47	0.77	0.1	14.6	14800	126	127	55	108	9.56654
0	1	140	47	0.77	0.07	14.7	10820	113	100	63	117	13.9167
0	1	4176	51	0.77	0.2	16.2	16500	153	120	72	130	15.606
0	1	1881	53	0.77	0.06	15.6	14400	147	189	67	100	9.95783
0	1	134	54	0.77	0.06	15.3	10200	115	155	59	114	11.0996
0	1	7387	55	0.77	0.16	14.5	15910	381	138	89	130	19.5091
0	1	1387	61	0.77	0.02	14.9	8900	182	130	51	141	14.5978
0	1	239	62	0.77	0.2	14.1	7120	162	151	74	137	18.8381
0	1	4752	64	0.77	0.03	13.2	7300	123	145	80	137	22.5986
0	2	3202	67	0.77	0.03	14.7	7970	126	139	65	161	20.9917
0	1	4792	67	0.77	0.7	14.5	10960		167	68	117	18.2786
0	2	8318	67	0.77		10.1	7600	179	120	72	167	26.934
0	2	2714	68	0.77	0.37	17.2	7320	191	149	75	157	23.2752
0	1	530	71	0.77	0.3	16.3	7400	164	140	72	154	25.9251
0	1	2050	73	0.77	0.2	14.8	10630	223	152	55	148	19.2826
0	1	1827	73	0.77	0.15	16.2	8820	181	127	67	158	28.1136
0	4	2938	74	0.77	0.1	13.8	7280	160	49	36	238	40.2318
0	3	2433	74	0.77	1.31	15.4	9300	135	123	117	218	52.0888
0	1	73	75	0.77	0.15	14.9	11150	264	88	46	174	29.4034
0	1	2827	76	0.77	0.27	13.5	11100	137	117	43	164	21.228
0	1	1955	77	0.77	0.4	13.5	8600	164	160	60	134	22.2338
0	2	4344	77	0.77	0.46	13.2	7000	127	140	80	174	33.88
0	3	14134	78	0.77	0.2	13.7	9900	109	100	91	218	55.3644
0		1206	80	0.77	0.18	14.2	11200	350	94	48	190	32.6809
0	3	4539	80	0.77	0.09	11.4	8900	197	140	72	209	32.9143
0	2	2774	80	0.77	0.61	14.6	8900	302	150	130	205	55.4667
0	1	1450	81	0.77	1.53	12.8	9180	178	155	63	164	26.6673
0		537	82	0.77	0.01	12.3	7300	139	137	67	174	32.8838
0	1	661	82	0.77	0.05	15.3	7400	123	132	78	180	39.7327
0	1	23.5	85	0.77	0	12	5380	155	195	55	150	20.3782
0	2	1722	86	0.77	1.74	10.1	7610	86	160	102	182	47.1495
0	1	678	89	0.77	0.1	12.2	7900	321	121	60	174	39.2777
0	2	771	43	0.78	0.018	16	1170	159	152	73	124	8.88007
0	1	3021	43	0.78	5.95	15.4	15100	222	154	107	110	12.8469
0	2	7570	50	0.78	0.3	17.3	13640	277	140	114	155	20.3571
0	1	3968	51	0.78	0.03	15.7	12070	135	136	76	130	14.535
0	1	875	51	0.78		13.8	6500	107	153	103	126	17.51
0	1	889	52	0.78	0.1	14.8	6680	100	117	70	139	16.1778
0	1	2800	58	0.78	0.14	16.6	11300	93	126	78	130	20.8248
0	2	4358	59	0.78	0.1	14.8	9720	131	122	73	150	20.8289
0		5910	61	0.78	0.02	16.6	14500	161	114	67	150	21.869
0	1	2085	61	0.78	0.67	14.1	10500	168	151	91	143	22.4246
0	1	4853	62	0.78		17.7	10700	432	185	83	123	17.2461
0	1	5445	66	0.78	0.2	17.5	8920	135	160	61	117	16.6073
0	4	3321	66	0.78	0.75	12.8	15100	108	94	63	219	29.1945
0	2	5619	66	0.78	0.04	14.8	11130	147	114	74	176	28.2758
0	1	5364	66	0.78	0.05	16.3	10100	232	156	101	143	28.2023
0	1	341	66	0.78	0.08	17.7	9300	106	169	120	138	30.9302
0	1	2455	67	0.78	0.13	14.9	7600	111	142	70	137	22.1289
0	1	2253	67	0.78	0.1	15.2	5340	152	151	83	137	24.6746
0	2	236	67	0.78	0.05	14.8	9300	274	148	101	163	30.6344
0	3	2482	69	0.78	0.21	17	5800	328	196	95	168	23.0763
0	3	157	71	0.78	2.72	12.8	5900	471	118	100	218	42.7203
0	4	4190	73	0.78	0.2	11.4	9470	133	75	44	238	31.2635
0	4	4190	73	0.78	0.2	11.4	9470	133	75	44	238	31.2635
0	2	713	77	0.78	0.58	13.1	17000	155	135	86	184	37.7699
0	1	971	78	0.78	0.01	14.4	6400	182	185	52	134	17.101
0	1	1247	78	0.78	0.03	11.2	5500	173	156	65	148	25.35
0	1	2608	78	0.78	0.4	17.4	8700	386	197	66	134	20.3829
0	1	455	78	0.78	0.2	13.2	7660	133	100	72	173	43.8048
0	1	5833	78	0.78	0.35	14.4	10250	126	152	90	160	36.0237
1	2	4714	78	0.78	5.5	10.8	7200	148	68	105	214	93.9441
1			80	0.78		10.9	13800	466	70	123	219	112.457
0	1	431	81	0.78	0.86	10.5	4330	141	128	71	180	36.393
0	1	4720	87	0.78	0.13	12	8130	111	140	70	170	37.845
0	1	3780	88	0.78	0.59	13.7	8350	126	136	63	174	35.8729
0	2	2355	91	0.78	0.06	10.6	7500	146	131	74	209	46.7782
0	4	3278	94	0.78	0.2	10.4	8740	316	82	45	258	48.4902
0	1	1226	42	0.79	0.51	15.8	7300	271	166	97	96	10.3077
0	1	3630	44	0.79	0.1	14.9	8400	112	196	58	84	5.72898
0	1	1048	44	0.79	0	14.5	5220	110	164	64	84	7.55512
0	1	3666	46	0.79	0.34	15.8	14100	94	138	101	120	15.4867
0	1	424	47	0.79	0.1	14.9	10740	154	162	75	90	10.2269
0	1	1567	49	0.79	0.09	15.9	12370	197	160	86	90	12.9054
0	1	1013	55	0.79	0.83	14.9	8060	134	128	35	121	8.27148
0	2	1463	56	0.79	0.06	15.1	10530	138	130	54	144	13.0265
0	1	670	56	0.79	0.12	12.4	10230	127	115	66	133	17.9979
0		411	58	0.79	2.52	15.6	25200	81	192	62	100	10.8629
0	1	580	58	0.79	0.16	14.8	10600	138	153	64	114	14.0716
0	1	4750	59	0.79	0.24	16.9	9430	302	159	88	120	19.2659
0	1	3158	60	0.79	2.22	15	15890	131	101	74	156	26.3762
0		2045	60	0.79	0.05	16.3	9100	127	104	76	156	26.3077
0		488	62	0.79	0.82	14.6	9000	142	130	65	141	19.22
0	1	2572	63	0.79	0.2	13.3	16600	141	81	60	160	29.4
0	1	2981	63	0.79	0.28	9.9	16070	135	151	100	143	26.2848
0	1	395	64	0.79	0.3	16	7450	151	130	50	141	15.7538
0		616	65	0.79	0	14	5380	134	156	49	128	13.2708
0	1	521	65	0.79	0.1	16.3	7850	228	146	89	137	25.7551
0	1	3451	66	0.79	0.25	13.6	13600	204	110	46	147	18.216
0	1	156	66	0.79	0.18	13.7	8380	180	172	71	123	17.9812
0	2	6348	68	0.79	0.5	14.7	13260	107	144	70	157	22.4778
0	1	399	68	0.79	1.04	14	7500	117	181	74	123	18.9048
0	1	5151	69	0.79	0.05	12.7	8300	128	121	80	147	31.4777
0	1	3482	69	0.79	0.32	16.6	9600	133	105	92	162	41.7154
0	1	309	70	0.79	0.4	13.2	2420	93	104	78	173	36.75
0	1	2947	70	0.79	0.5	11.8	10900	136	103	88	173	41.8641
0	1	10598	71	0.79	0.1	16.3	11030	338	121	64	158	26.6631
0	4	5003	71	0.79	2.16	16.6	12000	231	110	90	238	41.2445
0	1	732	73	0.79	0	14.3	7510	117	150	58	148	20.6055
0	1	426	73	0.79	0.24	14.2	7300	118	130	79	164	32.3839
0	2	2500	73	0.79	0.8	10.4	8750	241	119	108	199	48.364
0	3	5655	74	0.79	1.76	12.8	8900	103	171	90	185	28.8211
0	1	606	75	0.79	0.08	14.2	8900	174	165	65	134	22.1591
0	1	0	75	0.79	0.18	16	26390	166	71	94	194	74.4718
0	1	1540	76	0.79	0.06	11.9	7700	144	82	30	174	21.1317
0	1	308	76	0.79	0	12.8	13700	173	77	52	182	39.0068
0	1	3558	76	0.79	0.73	15.2	7900	112	174	68	134	22.5729
0	1	3160	77	0.79	0.14	13	8600	138	170	42	131	14.6481
0	3	1238	77	0.79	0.04	12.6	13450	337	123	100	209	48.2033
0	3	950	77	0.79	6.56	12.6	9000	274	180	120	194	39.5267
0	4	4943	78	0.79	0.24	14.3	11700	182	131	107	229	49.6937
0	1	1663	82	0.79	0.2	14.5	6850	165	152	80	170	35.3895
0	1	649	83	0.79	1.28	11.3	9000	163	150	70	170	32.1487
1	2	15040	83	0.79	5	12.1	9900	175	130	113	215	59.8813
0	2	10959	90	0.79	0.04	12	11900		133	58	203	35.3233
0	3	275	90	0.79	0.8	15.3	15590	232	142	116	233	66.169
0	1	2534	30	0.8	0.1	17.2	17500	115	128	40	86	2.8125
0	1	1219	34	0.8	0.1	16.3	12900	138	122	59	89	5.59049
0	1	4265	40	0.8	0.14	16.1	9700	184	190	88	93	7.41053
0		2301	41	0.8	0.31	18.1	10800	118	212	64	77	5.07472
0	1	587	43	0.8	0.24	16.6	11620	153	182	100	99	10.1593
0	1	717	46	0.8	0.1	13.6	5400	137	150	66	101	9.3104
0	1	869	47	0.8	0.4	15.5	7510	326	164	75	93	10.1021
0	2	1293	49	0.8	0.3	15.7	6810	133	97	57	150	14.109
0	1	1016	49	0.8	1.6	17.1	6530	256	124	66	111	12.7795
0		3456	50	0.8	0.13	14.6	9100	140	101	76	142	18.8119
0	1	2045	52	0.8	0.2	15.9	11760	193	89	71	152	21.5712
0	1	4655	53	0.8		13.4		119	124	72	133	16.3103
0	1	9620	53	0.8	0.2	15.4	13300	98	153	90	129	16.5235
0	2	6922	54	0.8	0.08	15.5	15300	317	144	66	137	13.365
0	1	5293	54	0.8	0.1	18.5	8800	105	172	96	115	16.2753
0	1	2398	55	0.8	0	14.4	8400	157	106	80	142	22.8302
0	1	1122	55	0.8	0	14.4	7500	151	125	96	139	23.232
0	1	143	55	0.8	3	11.7	11400	111	96	102	158	32.1406
0	1	4053	56	0.8	0.2	15	11600	258	80	45	143	17.64
0	1	4076	56	0.8	0.05	14.9	11400	165	155	89	123	18.0067
0	1	5620	57	0.8	0.5	18.6	8300	364	110	72	142	21.2662
0	4	985	57	0.8	0.1	15.9	5410	146	110	77	201	22.743
0	1	1589	58	0.8	0	13.5	10900	248	78	48	148	20.7015
0		1128	58	0.8	0	18.5	9400	105	110	57	136	17.4316
0		3001	58	0.8	0.3	15.6	13900	112	101	61	136	20.3172
0	1	3752	58	0.8	0	13.2	7100	161	120		124	0
0	1	1197	59	0.8	1.256	15.2	9100	136	169	98	115	20.1857
0	2	3212	61	0.8	0	17.9	11900	119	160	77	146	17.9073
0	1	7326	61	0.8	0.5	18.1	19600	150	110	97	165	32.8125
0	2	193	61	0.8	24.71	16.7	3000	260	144	117	175	30.2331
0	1	428	62	0.8	0.06	17.2	6900	140	144	52	134	13.8811
0	1	5200	62	0.8	0.09	15.8	12300	349	170	60	120	13.5671
0	1	3166	62	0.8	0.34	14.4	12000	236	126	75	150	22.881
0	1	6018	62	0.8	0	16.7	11100	180	138	84	150	23.3983
0	1	2747	63	0.8	0.1	15.7	15390	258	134	64	144	18.9564
0	1	6319	63	0.8	0.1	15.4	10100	143	132	65	144	19.5443
0	1	5730	63	0.8	0.1	16.4	8800	188	79	68	168	34.1635
0	1	2779	64	0.8	0.06	14.2	12200	160	124	57	144	18.8284
0	1	1863	64	0.8	0.1	14	7230	144	141	64	134	18.5918
0	1	2353	64	0.8	0.3	15.1	8900	122	120	83	150	28.3307
0	1	1450	65	0.8	0.17	16.6	700		130	90	156	29.25
0	3	9412	67	0.8	0	15.1	1100	136	194	73	165	16.8916
0	1	921	67	0.8	0.2	12.7	14780	318	90	76	169	37.9071
0	3	7512	67	0.8	0.02	14.5	7740	128	92	83	208	40.4986
0	2	7767	67	0.8	0.06	16.4	7230	149	163	90	152	24.7859
0	1	5900	68	0.8	0.1	13.8	6970		92	55	163	27.6435
0	1	419	68	0.8	0.1	13.2	8100	110	176	70	126	18.3909
0	1	614	68	0.8	0.1	15	6100	104	170	90	132	24.48
0	1	3630	69	0.8	0.61	16.1	11130	118	145	64	134	21.0141
0		1799	69	0.8	0.5	16.4	10900	84	133	91	156	32.5753
0	1	255	70	0.8	1.4	9.2	9600		120	60	161	24.5
0	1	1527	71	0.8	1.1	12.6	5700	169	149	49	148	16.5778
0	1	486	72	0.8	0.1	17	11900	107	111	67	170	31.2908
0	2	1402	73	0.8	0.5	14.3	9200	123	150	50	171	17.7633
0	3	9607	73	0.8	0.09	13.1	9200	115	121	66	200	29.0673
0	1	2281	73	0.8	0.24	15.3	8400	148	159	70	157	23.461
0	1	1269	73	0.8	0.35	15.4	11900	153	150	79	157	28.0661
0	1	253	74	0.8	0.22	14.8	11640	164	139	84	167	33.0924
0	1	791	75	0.8	0.1	12.3	8440	144	84	53	180	35.4911
0	3	4738	76	0.8	0.9	9.2	6700	227	99	50	219	29.1717
0	1	285	76	0.8	0.21	13.5	5400	192	133	65	161	28.2286
0	1	4100	76	0.8	0.2	15	7200	147	148	80	157	31.2216
0	2	1461	76	0.8	0.08	14.8	8700	138	139	83	187	34.4898
0	2	6942	76	0.8	0.03	14.4	8200	147	127	86	187	39.1131
0	1	2299	76	0.8	3.31	14.8	7730	120	182	90	149	28.5626
0	1	3790	77	0.8	0.27	20.2	5800	161	123		158	0
0	4	896	79	0.8	6.8	14.6	12240	185	98	135	260	85.973
0	4	2138	79	0.8	8.3	11.8	12200	139	125	135	241	67.4028
1	2	1406	80	0.8	5.5	13.2	15490	251	179	44	170	15.7318
0	1	1989	80	0.8	1	12.3	4000	104	131	70	183	34.1985
1		0	82	0.8	0.14	13.3	10100	464	60	95	213	106.463
0	4	350	82	0.8	5.04	10.3	4900	145	91	112	276	82.7569
0		1413	84	0.8	0.1	9.8	6500	114	150	52	167	24.4608
0	1	194	84	0.8		12.8	5000	112	120	68	177	39.984
1	3	5035	85	0.8	4	12	6100	142	110	111	246	72.9068
0	2	2892	85	0.8	5	14.4	11500	129	154	112	208	52.5455
0	1	1095	86	0.8	0.1	13.9	4840	200	105	35	183	24.6533
0	1	6755	86	0.8	0.3	14.6	14500	263	165	86	159	38.5488
0	1	3464	87	0.8	0.1	14	9110	114	112	98	198	66.2288
0		2141	90	0.8	15	10.3	23800	207	140	72	182	41.6571
0		2036	90	0.8	0.8	13.1	9700	225	152	75	182	39.9671
0	1	1543	91	0.8	0.1	14.7	7120	170	81	50	205	51.1173
0	1	2011	91	0.8	0.3	12.9	14200	205	102	59	195	47.8999
1	1	2021	93	0.8	0.13	9.4	3500	234	80	69	205	74.5976
0	1	1947	97	0.8	0.1	12.4	4960	119	89	39	202	41.2304
0		2530		0.8	0.5	11.6	11200	191	134	82	92	0
0	1	3624		0.8	0.07	17.4	10600		135	105	98	0
0	2	3645	43	0.81	0.27	14	26300	142	105	52	140	9.15695
0	2	937	52	0.81	0.07	14.7	11000	130	128	82	153	17.3225
0	1	5214	53	0.81	0	13.6	7920	139	119	55	136	12.9828
0	1	177	53	0.81	0.21	17.2	5500	103	211	106	105	14.1116
0	1	153	54	0.81	0.36	14.4	11600	107	135	84	133	18.144
0	1	1467	57	0.81	0.84	15	10730	148	165	78	109	15.3589
0	1	4903	60	0.81	0.03	14.5	10500	175	96	50	163	18.75
0	1	878	60	0.81	0.06	15.1	14200	173	146	76	140	18.7397
0	1	2641	61	0.81	1.81	14.4	15780	156	125	72	150	21.433
0	1	4917	62	0.81	0.1	16.3	12310	124	132	72	150	20.9673
0	1	1432	62	0.81	0.05	17.9	8300	162	136	86	150	24.3076
0	1	1626	62	0.81	0.05	15.2	10500	152	117	90	165	29.5692
0	1	128	63	0.81	0.09	14.6	9400	120	131	74	150	22.4203
0	4	7710	63	0.81	0.04	16.3	13650	133	130	94	215	28.6989
0	1	4076	65	0.81	0.17	14.9	12340	158	134	87	150	27.431
0	3	2664	65	0.81	0.4	13.7	12520	287	132	103	195	32.9678
0	1	2785	67	0.81	0.01	15	7740	340	160	73	126	20.4811
0	4	1575	67	0.81	0.031	13	9400	277	118	91	224	34.6186
0	1	632	68	0.81	7.11	14.8	10850	94	105	70	159	30.8267
0	1	604	68	0.81		13	7300	176	135	71	150	24.3188
0	2	2992	69	0.81	0.01	16.2	8273	139	131	60	164	21.8061
0	1	785	69	0.81	0.18	13.2	8600	283	130	61	144	22.3401
0	1	700	70	0.81	0.07	13.7	5800	117	161	76	143	23.1304
0	1	1870	71	0.81	0.14	15.9	5600	144	126	81	167	32.4064
0	1	1294	71	0.81	0.07	13.8	6500	116	119	89	176	37.7016
0	1	230	72	0.81	0.1	13.3	3900	409	122	40	158	16.9967
0	3	1304	72	0.81	0.16	14.1	7090	134	104	58	209	28.9108
0	1	1188	73	0.81	0.2	16	11640	133	167	67	137	21.3798
0	1	597	73	0.81	0.3	15.7	8610	109	186	93	149	26.645
0		3273	77	0.81	0.09	13	7170	177	117	35	167	17.7363
0	1	2313	77	0.81	0.2	12.4	7500	178	118	66	170	33.1622
0	1	1420	77	0.81	0.44	13.8	8500	105	128	80	167	37.0562
0	1	681	80	0.81	0.15	13.1	7640	128	161	48	150	19.0807
0	1	3199	87	0.81	0.04	15.3	4690	111	192	60	153	23.6531
0	1	1518	46	0.82	1.07	16.4	9600	203	157	112	122	15.095
0	1	5119	49	0.82	0.08	17.3	11500	141	150	70	107	11.2047
0	1	2536	49	0.82	0.32	14.2	11600	278	102	72	126	16.9482
0	2	7457	49	0.82	1.015	14.2	11200	173	121	90	143	17.8587
0	1	3165	51	0.82	0.13	14.9	17700	129	112	76	142	17.6496
0	1	1164	52	0.82	0.08	15.1	9900	163	180	90	115	13.52
0	1	2101	54	0.82	0.04	16.3	11000	111	148	73	123	14.383
0	1	5705	55	0.82	0.45	15.5	10310	150	150	70	123	14.1167
0		779	57	0.82	0.1	15.9	11300	160	136	62	127	14.8116
0	4	9950	58	0.82	0.59	12.2	8080	199	78	38	207	16.3887
0	1	7466	59	0.82	0.6	17	10250	104	127	82	133	22.4757
0	4	373	60	0.82	5.8	15.1	10880	153	153	100	205	23.5294
0	1	6973	62	0.82	0.02	14.5	7300	145	164	110	141	25.7829
0	1	1511	64	0.82	2.7	8.7	7740	118	162	86	126	21.7442
0	1	2812	66	0.82	0.22	15.2	7140	211	128	71	150	24.1622
0	2	644	67	0.82	0.05	5.1	10730	112	153	77	160	22.5917
0	1	683	68	0.82	0.15	14.4	6900	204	157	74	140	21.7946
0	1	4302	70	0.82	0.07	13.2	4800	135	130	81	167	30.5308
0	1	430	72	0.82	0.1	17	4220	165	183	70	143	19.8295
0	1	3822	73	0.82	0.1	14.8	14730	153	132	103	173	41.5823
0	1	1518	74	0.82	0.22	13.3	8800	161	120	69	161	31.487
0		2639	74	0.82	0	14.5	6510	240	136	80	167	32.2118
0	1	5350	75	0.82	0.5	13.7	11900	144	150	74	157	27.75
0	1	1100	75	0.82	0.03	12	6700	165	120	79	167	37.0312
0	2	298	75	0.82	1.16	16.1	7100	119	121	101	193	46.9525
0	1	1624	76	0.82	0.29	13.5	13300	231	99	65	180	37.9232
0	1	1244	76	0.82	0.32	12.8	3800	129	134	85	167	36.6388
0	1	4462	80	0.82	0	13.9	9790	224	82	40	193	31.2195
1	4	6531	80	0.82	16.79	13.4	14100	119	147	90	238	39.1837
0	1	321	82	0.82	5.6	14.6	8330	248	152	100	179	44.2368
0	4	441	84	0.82	0.14	15.4	8660	252	169	131	233	54.6944
0	1	331	85	0.82	0.75	12	8000	123	182	65	153	25.8036
0	4	4343		0.82	0.4	15.6	10280	167	88	61	164	0
0	1	156		0.82	0.34	14.7	6820	113	128	80	92	0
0	1	1489		0.82	0.11	14.6	8790	224			49
0	1	1697	38	0.83	0.57	14.6	9900	112	123	78	95	9.15707
0		3198	45	0.83	0.1	14.9	8800	244	180	94	99	10.575
0	1	617	46	0.83	5.04	12.9	8100		130	60	111	9.76615
0	2	4188	46	0.83	0.02	16.4	12510	142	176	86	113	10.3395
0	1	3916	47	0.83	0.14	14.6	13800	116	93	45	127	10.6887
0	1	1537	49	0.83	0.5	16.5	8990	158	134	45	108	8.06306
0	1	1173	50	0.83	7.23	16.1	14800	139	103	61	136	14.8058
0	1	598	50	0.83	0.23	14.2	9500	147	171	89	109	13.0117
0	1	1487	53	0.83	0.76	17.2	10400	158	148	115	138	21.8267
0	1	5056	54	0.83	1.54	13.3	12600	122	132	73	133	16.1264
0	4	943	57	0.83	0.04	15.1	9100	120	146	92	188	20.4732
0	1	2908	59	0.83	0.31	15.5	8180	144	102	58	136	19.7939
0		2311	61	0.83	0.63	14.9	12700	183	111	90	165	30.1703
0	4	4945	62	0.83	0.1	15.3	12080	325	145	95	205	25.1848
0	1	1203	63	0.83	0.73	16.4	5900	112	153	70	140	18.1588
0	1	225	65	0.83	0.72	14.5	8100	199	109	40	150	15.5046
0	1	2520	66	0.83	0.14	14.6	5800	185	103	70	159	29.6039
0	1	343	69	0.83	0.1	14.5	18450	106	130	82	150	30.0309
0	1	8418	71	0.83	0.06	15.3	10500	129	153	62	151	20.4276
0	4	3958	71	0.83	0.62	14.2	118	158	101	122	250	60.8913
0	1	1052	73	0.83	0.02	12.9	8700	130	109	78	176	38.1341
0	1	587	74	0.83	0.3	13.5	6440	168	127	60	161	25.8709
0	1	4896	74	0.83	0.1	13.6	7020	200	106	69	170	35.6457
0	1	3075	75	0.83	0	15.3	8730	293	108	73	176	38.0208
0	1	812	77	0.83	0.08	13.1	6000	149	110	73	176	39.347
0	1	1302	78	0.83	0.03	13.5	8200	122	140	101	163	43.8917
1	4	4205	83	0.83	1.4	15	10340	612	92	129	276	96.5958
0	1	2825	85	0.83	1	8.8	8030	106	100	50	186	36.125
0	1	3417	86	0.83	0.16	13.4	9800	149	110	56	186	37.6524
0	4	1587	87	0.83	0.7	9.2	6850	133	145	65	226	33.93
0	3	816	88	0.83	3.32	13.4	13950	224	126	80	222	49.1683
0	1	4290	44	0.84	0.05	14.8	12200	162	106	38	117	6.94038
0	1	4460	49	0.84	0.06	17.2	11280	125	140	93	113	15.9495
0	1	1210	51	0.84	0.12	15.8	11320	115	131	57	127	11.3173
0	2	7773	52	0.84	0.6	16.3	12700	193	127	93	159	19.8009
0	1	1635	55	0.84	0.07	17.5	7710	230	135	85	133	19.0463
0	1	119	56	0.84	0.08	13.9	6000	176	119	67	136	17.6565
0	1	1390	58	0.84	0.09	15.4	12430	137	148	59	117	13.4105
0	1	290	60	0.84	4.37	11.7	10510	225	161	66	120	14.7578
0	1	5898	60	0.84	0.69	16.8	8600	121	166	100	132	21.6867
0	1	613	61	0.84	0	15.7	3310	163	126	80	150	23.6254
0	3	1986	63	0.84	0.12	15	7870	112	89	65	202	28.9871
0	1	1491	65	0.84	0.03	13	10200	127	120	54	144	19.0125
0	1	214	66	0.84	0	14.7	10260	197	166	118	141	30.9643
0	2	1267	66	0.84	1.23	13.8	10200	102	202	150	165	32.3465
0		2075	68	0.84	0.1	11.8	5200	235	114	59	153	23.9312
0	1	2969	71	0.84	0.14	14.4	10500	222	167	62	137	18.7151
0	1	1684	71	0.84	0.1	13.1	10620	111	126	89	167	35.6071
0		3229	72	0.84	0.11	14.7	5900	262	127	77	167	31.4306
0	4	5014	72	0.84	3.39	17.4	7700	144	96	82	245	44.28
0	4	3021	73	0.84	0.2	13.4	14330	171	110	68	229	32.9429
0	1	674	74	0.84		12.3	6580	149	106	60	170	30.9962
0	2	6495	75	0.84	0.62	15.6	15430	160	131	92	193	39.5038
0	2	6239	76	0.84	0.03	14.5	13540	188	0	0	202
0	1	314	77	0.84	0.94	12.7	8400	145	149	48	148	19.1001
0	1	6431	78	0.84	0.2	17.6	7200	192	164	96	149	35.6137
0	4	512	78	0.84	0.5	12.8	9590	251	151	134	231	53.9905
0	2	193	79	0.84	18.61	13	6900	162	132	79	187	37.3514
0	1	435	82	0.84	0.1	12.5	7850	124	158	73	173	31.0666
0	1	1956	83	0.84	0.14	12.4	7980	201	147	80	173	37.4912
0	2	4652	84	0.84	0.51	11.9	15100	181	146	92	199	44.4625
0		427	86	0.84	0.09	15.4	8000	111	155	54	167	25.7667
0	3	905	96	0.84	0.89	15.6	16100	221	127	67	225	48.6198
0	1	1925	43	0.85	0.07	15.3	11000	91	97	62	130	11.8184
0	3	1925	43	0.85	0.07	15.3	11100	106	100	70	165	12.943
0	1	1927	51	0.85	0.1	16	9080	122	175	40	100	5.94514
0		1444	51	0.85	0.03	15.7	12200	155	120	62	127	13.4385
0	1	7173	52	0.85	0.16	16.5	13340	157	164	77	109	12.6956
0	1	6899	56	0.85	0.04	13.4	11010	134	91	66	146	22.7446
0	2	3017	60	0.85	0.25	17.4	12300	186	136	85	170	22.5
0	4	2568	62	0.85	17	12.9	14330	401	59	33	224	21.5003
0	1	2156	62	0.85	0.1	15.6	18900	128	130	64	144	18.9243
0	1	98	63	0.85	0.42	15.2	6600	134	144	75	140	20.6719
0	1	270	65	0.85	0.06	14.8	11300	195	158	67	134	17.9161
0	1	1818	65	0.85	0.36	14.3	6900	305	126	92	156	30.8492
0	2	4341	66	0.85	0.333	15.5	10800	318	158	133	175	36.6676
0	1	11140	67	0.85	0.1	16.6	15900	143	128	90	156	31.5633
0	1	77	69	0.85		13	9170		149	68	134	21.7281
0	4	371	70	0.85	0.04	11.6	10310	277	86	37	236	21.0814
0	1	1241	70	0.85	0.15	15.6	9500	133	171	85	143	24.3567
0	1	3000	71	0.85	0.04	13.9	5700	157	132	100	173	38.1894
0	2	15984	72	0.85	0.1	17.2	8430	171	144	71	177	25.56
0	2	355	72	0.85	8.74	12.7	8400	336	110	101	202	47.5985
0	1	1023	76	0.85	0.09	10.7	8300	121	127	51	161	23.195
0	1	1370	77	0.85	0.64	9.8	8900	192	154	58	151	22.33
0	2	8851	77	0.85	0.57	12.9	6020	141	126	94	193	44.2322
0	2	2300	81	0.85	0.2	15.4	7160	179	194	75	179	25.3647
0	1	1033		0.85	0.14	10.4	5000	116	115	57	95	0
0	1	3921		0.85	0.05	16.2	8320	162	138	72	92	0
0	2	1298	33	0.86	1.56	16.1	15200	329	148	90	111	6.6223
0	1	2654	34	0.86	0.41	14.8	10240	163	85	58	108	7.888
0	2	2557	48	0.86	19.068	15.1	17800	166	101	85	146	19.3901
0	1	10927	52	0.86	0.13	18	13800	144	182	62	103	9.21143
0	3	10350	58	0.86	0.07	17.7	15400	219	223	115	153	17.348
0	1	872	65	0.86	0.1	14.5	7500	182	186	58	120	13.1747
0	1	3687	65	0.86	0.08	15.1	6530	123	171	88	126	21.7427
0	4	3545	66	0.86	0.38	14.4	14160	173	124	122	224	42.8574
0	3	5505	67	0.86	0.15	15.6	13800	238	98	94	214	43.0578
1	4	685	67	0.86	9.7	12.9	11000		123	123	224	44.89
0	1	5400	68	0.86	0.2	14.6	6920	182	135	84	150	28.7716
0	1	3038	69	0.86	0.118	13.6	12600	174	113		150	0
0		2518	70	0.86	1.09	14.2	8600	134	115	81	176	34.513
0	1	421	73	0.86		15.1	5800	137	148	53	151	19.0836
0	1	561	73	0.86	0.81	14	13300	139	171	82	143	25.5543
0	1	1442	75	0.86	0.1	16.2	9650	169	188	63	137	18.8497
0	1	3018	75	0.86	0	14.5	8520	231	137	78	167	32.0255
0	1	6072	76	0.86	0.2	15.3	10970	121	99	62	180	36.1729
0	1	539	76	0.86	0.09	16.9	6000	134	190	70	143	21.28
1	1	3177	76	0.86	1.96	15.4	7340	143	88	79	186	51.8527
0	4	1349	78	0.86	0.2	13.3		391	186	126	217	41.2142
0	1	3009	79	0.86	0.09	12.5	10500	135	109	70	176	40.0798
0	1	2403	79	0.86	0.2	11.6	9500	101	114	72	176	39.4168
0	3	2333	81	0.86	4.5	17.4	11550	281	159	118	227	48.6917
0	2	1738	84	0.86	0.316	11	11000	153	120	67	197	39.396
0	3	1078	84	0.86	0.27	13.7	3600	130	158	80	212	35.7266
0	2	3841	93	0.86	0.1	11.5	10000	237	150	88	202	50.7408
0	1	7850	46	0.87	0.1	15.2	18130	130	95	97	142	21.6055
0	1	1222	49	0.87	0.07	15	8670	195	109	92	132	20.2653
0	1	378	57	0.87	0.11	14	9000	139	153	70	123	14.8647
0	1	720	58	0.87	0.11	15.9	8380	133	152	83	123	18.3692
0		2337	58	0.87	0	15.4	14210	183	174	105	115	20.3
0	1	9199	60	0.87	0.55	14.4	7710	249	60	34	165	20.4
0	1	2133	61	0.87	0.06	16.1	14200	182	114	68	153	22.1954
0	3	5533	62	0.87	0.06	13.3	10400	141	90	82	208	35.0231
0	3	1746	64	0.87	0.29	12.3	11800	117	78	42	204	22.0554
0	1	2481	66	0.87	0.06	15.1	10700	242	108	60	153	24.2
0	1	1683	67	0.87	0.03	14	5600	186	120	64	144	23.9413
0		711	67	0.87	10.8	18.1	8210	94	148	80	140	24.2649
0	2	9850	67	0.87	0.64	15.2	13200	215	148	85	160	25.7814
0	1	564	68	0.87	0.19	15.7	6600	124	161	88	126	25.274
1	4	4924	68	0.87	0.03	14.8	4880	215			166
0	3	2456	69	0.87	0.04	15.2	10100	166	110	83	198	35.9239
0	4	499	69	0.87	0.03	15.4	8660	260			166
0	1	456	70	0.87	0.03	14.7	14700	130	153	40	148	12.8105
0	1	2661	70	0.87	0.05	13.3	7800	194	151	105	163	34.0728
0	1	2410	71	0.87	0.27	15.4	9500	122	129	56	161	21.8834
0	2	3785	73	0.87	0.1	12.8	6860	354	85	42	197	26.3315
0	1	2490	73	0.87	0.1	15.5	8220	181	153	60	151	20.898
0	1	8208	73	0.87	0.02	15.7	10200	101	143	99	163	36.8931
0	1	1197	74	0.87	0.01	14.5	8080	116	110	72	176	35.8429
0	1	1258	76	0.87	0.22	12.4	12000	297	84	68	180	46.7581
0		1283	77	0.87	0.04	15.4	6600	169	140	70	157	29.645
0	1	667	78	0.87	0.1	16.1	13980	184	98	55	180	34.1449
0	1	1310	78	0.87	0.02	12.2	8800	177	144	60	151	25.35
0	1	3380	78	0.87	0.15	12.3	7130	110	132	69	161	31.8027
0	1	1618	78	0.87	9.1	12.3	11090	106	91	105	192	70.2
0		1943	79	0.87	0.86	16.9	12300	123	224	72	133	20.0604
0		1417	79	0.87	0.15	13.7	9900	155	152	82	157	33.6686
0	1	5119	81	0.87	0.2	12.7	11580	141	159	67	167	27.647
0	4	131	82	0.87	3.47	11	9360	458	69	145	281	141.301
0	1	2555	83	0.87	0.13	15.1	9000	162	152	75	173	33.9918
0		1031	83	0.87	0.31	13.4	8450	182	155	84	173	37.3339
0	1	2118	83	0.87	0.1	12.7	6450	250	118	92	198	53.7108
0	1	329	85	0.87	1.6	9.7	7800	90	114	66	186	41.8289
0	1	1891	90	0.87	0.03	10.7	5700	94	110	66	195	48.6
0	2	6753	90	0.87	0.05	12.5	13700	436	0	80	236
0	1	270	91	0.87	0.08	12.1	6800	133	80	41	202	42.4401
0	1	550	43	0.88	1.06	12.5	11700	237	98	83	136	15.6599
0	1	5204	43	0.88	0.11	16.2	11100	264	109	88	126	14.9277
0	1	175	48	0.88	0.34	15.4	10900	152	111	67	120	13.907
0	1	707	52	0.88	0.1	16.9	9720	164	137	62	127	12.2371
0	1	6803	53	0.88	0.04	15.1	13580	129	132	74	133	15.7474
0	1	1834	60	0.88	0.05	13.8	9000	113	95	46	160	17.4316
0	1	5246	60	0.88	0.2	14.5	10670	342	132	84	150	22.9091
0	1	2134	62	0.88	0.3	13.9	9320	108	142	78	140	21.1149
0	4	4982	62	0.88	2.97	13.9	17300	191	128	156	238	46.8488
0	1	2300	64	0.88	0.4	11.1	7850	125	117	49	150	17.1542
0	2	4780	64	0.88	0.12	14.7	8600	161	107	70	179	26.7963
0	4	2464	65	0.88	0.044	11.8	10000	123	60	61	227	42.9542
0	1	3207	65	0.88	0.11	14.4	7930	142	117	88	159	31.7778
0	1	432	66	0.88	0.12	16	7670	151	184	64	120	15.1513
0	1	371	66	0.88	0.1	13.9	7070	162	198	74	126	16.28
0	1	1405	67	0.88	0	13.7	7370	106	115	55	153	21.4691
0	4	9486	68	0.88	13.15	16	13600	241	104	137	233	60.9123
0	1	3129	69	0.88	2	11.1	9950	92	149	80	140	25.5624
0	2	2251	70	0.88	0.26	15	7720	120	117	64	190	26.8034
0	1	713	70	0.88	0.17	14.3	5560	167	120	72	167	29.4
1	4	9643	71	0.88	0.06	14.6	9800	255	115	107	241	46.9032
0	1	5993	72	0.88	0.1	13.2	6700	104	116	75	176	33.5172
0	1	1495	74	0.88	0.08	15.7	9500	118	201	85	133	23.1572
0	4	820	74	0.88	0.066	13.2	8900	109	80	100	251	68.45
0	1	627	74	0.88	0.03	13.4	5290	148	160	114	158	39.0165
0	1	1830	75	0.88	0.05	15.6	10600	221	162	73	143	25.3472
0	1	1175	76	0.88	0.1	15	7850	116	127	84	167	38.2035
0	1	1818	76	0.88	0.4	11.7	15960	255	137	85	167	35.8365
0	1	458	78	0.88	0.03	14.8	4630	129	119	57	170	29.1418
1	1	319	80	0.88	0.05	13.9	6510	179	135	73	183	34.6074
0	1	2850	82	0.88	0.02	15.3	5030	122	186	63	153	22.7748
0	1	1217	84	0.88	3.47	13	7960		127	100	189	55.5591
0	1	702	87	0.88	2.8	13.9	7220	125	169	90	165	40.3083
1	4	4194	89	0.88	0.8	10.1	13800	141	62	67	260	85.5979
0	1	2077	90	0.88	0.1	14.1	4930	323	128	49	183	31.0078
0	1	1383	41	0.89	0.1	14.7	6450	100	175	75	93	7.20429
0	3	3246	46	0.89	0.04	16.2	12900	99	98	58	169	12.5233
0	1	885	51	0.89	0.3	14.6	7720	163	109	67	136	15.9878
0	1	978	56	0.89	0.11	13.9	19800	120	145	80	123	17.3021
0	1	175	56	0.89	0.08	17	8350	169	157	82	123	16.3791
0	1	200	59	0.89	0.2	16.6		18	190	62	103	11.3591
0	1	2123	60	0.89	0.07	14.7	8800	142	146	52	134	12.8219
0	1	1443	62	0.89	0.05	18.3	6200	186	191	92	132	18.5156
0	2	3485	64	0.89	0.1	14.2	12200	187	103	74	179	29.4276
0		1851	64	0.89	0.27	13.4	9380	175	128	76	150	24.32
0	1	2456	64	0.89	0.03	15	8700	156	140	95	146	27.7943
0		755	65	0.89	0.03	17.1	13800	274	230	130	131	23.8804
0	1	456	66	0.89	0.03	16.6	6610	99	142	80	140	24.5408
0	1	1159	66	0.89	0.23	16.2	7420	200	190	92	132	21.0922
0	1	3311	69	0.89	0.28	13.7	7000	186	117	59	153	24.0085
0		2130	69	0.89	0.7	16.4	14030	150	123	74	150	28.6434
0	1	2533	73	0.89	0.07	13.6	9300	194	150	53	151	18.8291
0	1	108	73	0.89	0.99	12.7	7600	115	137	67	161	26.0615
0	2	2327	73	0.89	0.12	14.5	9400	492	144	122	192	45.1485
0	1	5460	74	0.89	0	15	4530	127	158	66	151	22.8744
0	2	3161	76	0.89	0.18	14	8500	115	139	67	181	27.8412
0	1	7469	76	0.89	1	12.9	4500	179	152	84	157	31.92
1	3	5188	78	0.89	0.23	15.4	7400	224	84	66	219	47.8029
0	4	4632	79	0.89	0.01	12.7	9820	333			183
0	1	965	80	0.89	0	15.2	6000	95	96	41	193	27.3333
0	1	1876	80	0.89	0.09	17	7800	195	152	80	173	33.6842
0	3	2037	84	0.89	2.12	10.3	6200	121	117	74	231	44.6277
0	1	2861	41	0.9	0.03	15.2	10400	159	138	80	117	9.74493
0	1	385	43	0.9	24.04	16.3	12300	113	149	106	113	13.154
0	2	2140	46	0.9	0.1	15.2	10790	206	115	73	146	13.432
0	1	2523	48	0.9	0.2	15.1	17000	185	169	67	87	9.1342
0		3299	49	0.9	0.2	15.2	16500	188	119	86	126	17.3518
0	3	4949	53	0.9	0.5	16.2	12300	290	133	125	187	26.4004
0	4	1022	58	0.9	0.33	11.8	6100	162	70	33	207	15.8589
0	1	1961	58	0.9	0.1	14.5	11000	185	164	91	115	18.6661
0	4	24523	59	0.9	0	15.2	15800	159	100	80	201	27.848
0	1	12432	59	0.9	0.59	16.1	9340	130	142	85	123	20.837
0	1	892	61	0.9	2	15.3	10200	490	118	72	159	22.7044
0	1	8554	61	0.9	0	14	9900	176	124	74	150	22.206
0	1	1230	62	0.9	0.6	16.7	7600	161	133	66	144	19.0755
0	1	1131	62	0.9	0.3	16.8	11400	110	176	66	120	14.415
0	1	7113	63	0.9	0.06	13.7	7200	112	110	90	165	32.4736
0	1	900	64	0.9	0.01	16.6	8720	120	133	52	144	16.0144
1	4	118	64	0.9	7.9	13.2	11000	479	84	132	243	64.3657
0	1	604	65	0.9	0.1	14.7	7540	123	155	95	146	25.8952
0	1	9264	68	0.9	0.9	14.6	16800	0	154	114	155	34.2296
0	1	2206	69	0.9	0.86	15.7	8900	126	138	77	150	26.565
0	1	1931	71	0.9	1.13	12	14000	295	82	50	180	30.7378
0	1	3775	71	0.9	0	19.8	9000	222	120	56	161	23.5247
0	1	3829	72	0.9	0.08	10.5	6900	186	116	41	167	18.3228
0	1	6616	73	0.9	0.29	14.1	10400	122	163	75	143	24.5199
0	1	471	74	0.9	0	13.9	9100	140	120	67	161	30.5743
0	1	165	74	0.9	0.9	11.6	10190	233	133	73	167	30.0562
0	1	1899	74	0.9	0.69	13.2	11700	247	150	83	157	30.3005
0	1	2179	75	0.9	0.1	15	4700		110	74	176	37.8409
0	1	1234	75	0.9	0.32	12.3	8970	194	141	77	157	30.7181
0		1082	76	0.9	0.03	13	7400	221	95	50	180	30.4
0		2650	76	0.9	3.17	16	14600	141	130	72	167	31.9902
0	1	2793	77	0.9	0	15.2	9700	173	162	59	137	21.5933
0	1	2952	77	0.9	0.1	14.3	8520	235	129	75	167	34.4709
0	1	385	77	0.9	18.05	17.8	21200	179	152	130	172	50.7086
0	1	1636	78	0.9	0.1	13.3	10630	135	98	54	180	33.5241
0	1	3431	78	0.9	0.1	15.3	9500	134	133	58	161	26.5317
0	1	1170	78	0.9	1.2	12.9	10300	94	130	60	161	28.08
0	1	1715	78	0.9	1.7	5.8	26230	601	95	116	201	74.2888
0	1	1568	80	0.9	0.08	16.1	8800	189	201	62	143	19.7413
0	2	2590	81	0.9	0.13	11.7	10500	347	120	45	194	24.6038
0	1	4332	82	0.9		10.1	5500	131	116	64	186	37.0979
1	2	598	84	0.9	10.97	11.5	8300	113	91	113	237	87.6185
0		492	85	0.9	0.03	13.4	7600	107	140	100	179	51.6071
0	2	1787	86	0.9	0.39	12.4	10390	412	124	59	197	35.1906
0	1	1080	87	0.9	0.1	12.8	10800	150	129	95	189	55.7407
0	2	358	91	0.9	0.3	11.6	6830	123	146	77	202	43.6738
0	1	988	51	0.91	0.06	15.4	14800	142	146	50	117	8.90753
0	1	2352	58	0.91	0.06	14.8	12300	139	140	78	123	18.7423
0	2	3201	59	0.91	0.1	14.6	6860	129	177	82	129	16.1267
0	2	3417	59	0.91	0.25	15.6	14800	193	180		120	0
0	1	1063	61	0.91	0.03	15.8	8800	137	125	48	141	14.2886
0	1	690	62	0.91	6.34	13.7	12400	190	78	40	165	19.7128
0	1	3107	62	0.91	0.1	14.2	8460	135	98	84	169	32.9486
0	1	3706	63	0.91	0.2	14.2	22560	287	130	74	150	22.5928
0	2	1358	63	0.91	0.12	13.3	8200	143	130	91	176	27.783
0	1	930	68	0.91	0.04	12.6	6900	177	122	57	144	21.6039
0	1	1458	69	0.91	0.66	16.7	9800	166	132	101	156	36.4289
0	4	7884	69	0.91	0.2	14.6	18280	227			166
0	1	5156	71	0.91	0.05	15.7	6430	176	143	52	151	18.3309
0	1	5900	75	0.91	0.16	16.3	8490	166	135	72	167	30
0	1	1205	76	0.91	1.84	13.8	15800	223	103	40	167	22.4311
0	1	1912	76	0.91	0.7	10.2	11950	230	82	50	180	35.2195
0	2	1518	76	0.91	0.13	16.5	11900	242	179	102	169	32.9135
1	1	1705	82	0.91	0.04	12.3	7800	194	171	65	153	25.5591
0	2	1224	82	0.91	0.06	15.4	8300	11.3	135	138	218	68.7342
0	2		86	0.91	0.14	12.5	5200	157	135	65	197	35.6104
0	2	979	89	0.91	0.089	14.4	9300	168	180	83	179	36.5246
0	1	1385	34	0.92	0.15	15.1	11800	155	189	55	65	3.36402
0	1	9095	35	0.92	0.4	17.2	10740	145	147	75	85	6.25
0	1	3556	53	0.92	0.07	13.1	14200	132	160	64	103	11.236
0	1	2304	54	0.92	0	15.8	12590	141	152	72	123	13.8126
0	2	1034	56	0.92	2.4	18	9400	106	140	88	143	19.712
0	1	3317	58	0.92	0.12	13.6	7300	110	139	57	127	13.7948
0	4	2102	59	0.92	0.23	14.2	9990	119	102	56	195	19.1114
1	4	12573	59	0.92	1.44	20.3	20650	362	182	133	183	25.4381
0	1	1603	60	0.92	1.1	15.5	13220	109	155	113	155	26.2452
0	1	4410	61	0.92	0	13.4	14910	284	79	40	165	18.8405
0	1	322	61	0.92	0.87	13.6	6000	222	110	72	159	24.3556
0		1218	65	0.92	0	11.9	7090	247	154	40	131	10.974
0	1	1861	65	0.92	0.3	13.9	11980	145	184	60	120	13.7772
0	1	4434	65	0.92	0.1	13.6	6670	160	184	75	126	17.2215
0	1	1850	66	0.92	0.13	15.7	13850	246	114	76	159	29.04
0	1	1378	68	0.92	0.07	15.5	9300	220	139	63	144	20.9577
0		1300	69	0.92	0.14	13.5	11220	144	119	59	153	23.605
0	1	909	70	0.92	0.2	14	9540	164	119	75	176	30.8824
0	2	1459	72	0.92	0.24	16.2	10160	144	135	35	178	13.44
0	1	1711	74	0.92	0.26	14.1	10010	153	126	40	158	17.3841
0	2	20086	74	0.92	0.1	16.6	9340	237	177	107	169	33.1035
0	1	1753	76	0.92	6.86	14.3	11600	329	101	30	167	17.1564
0	1	1054	76	0.92	0.07	14.9	8550	115	122	55	161	26.0393
0	1	420	76	0.92	3.84	12.1	12920	165	169	81	143	27.6838
0	4	6215	77	0.92	0.03	16	9510	274	0	0	241
0	1	2152	77	0.92	1.6	14	7720	125	126	60	161	28.2333
0	1	780	77	0.92	0.01	15.7	7300	157	166	60	137	21.4301
0	1	1082	79	0.92	1.45	12.4	9200	124	125	61	161	30.4561
1	3	1565	79	0.92	2.94	15.4	12840	398	129	106	212	51.2826
0	1	5733	80	0.92	0.06	13.1	12440	167	159	71	173	28.5786
0	1	1786	80	0.92	0.3	10.8	10210	127	116	78	192	43.0345
0	1	1811	83	0.92	0.22	15.9	6300	122	154	83	173	37.129
0	4	812	86	0.92	19.88	13.9	16830	147	97	87	261	66.3353
0	1	832	89	0.92	0.07	11.3	9240	164	189	71	159	29.7561
0	3	1959	94	0.92	0.07	8.5	7100	128	115	70	240	53.7843
0	1	1139	28	0.93	5.6	13.7	10450	103	102	67	95	5.1498
0	1	3911	45	0.93	0.04	15	17700	135	125	75	117	12.15
0		1319	53	0.93	7.3	15.1	11900	190	136	97	139	20.0348
0	1	3785	56	0.93	0.17	16.2	10900	129	168	77	109	14.3733
0	1	2007	56	0.93	10.4	12.7	12800	92	106	78	142	23.0762
0	1	5575	56	0.93	0.04	16.7	16360	127	100	100	148	31.36
0	2	498	60	0.93	0.6	13.1	10830	153	252	75	136	10.7143
0	2	7745	60	0.93	0.26	14.5	14600	152	173	86	146	17.896
0	1	2014	62	0.93	0.2	12.9	9390	250	114	73	159	24.6151
0	3	2190	62	0.93	0.03	16.3	15400	142	126	86	189	26.2368
0	1	2622	63	0.93	0.31	17.4	7800	282	122	54	144	17.5677
0	2	4592	63	0.93	0.11	14.8	9100	209	105	155	208	58.59
0	2	1019	64	0.93	0.28	14.8	12360	232	135	58	164	17.5976
0	4	8584	64	0.93	1.58	13.7	14500	260	73	88	233	49.3764
0	1	1076	65	0.93	0.3	16.4	8930	132	164	46	117	11.8506
0	1	2285	65	0.93	0.07	15.2	9000	137	144	72	140	21.125
0	1	175	65	0.93	1.9	14.4	6040	267	139	94	156	28.5719
0	1	6432	66	0.93	0.1	16.4	13090	175	147	77	140	22.8171
0	1	3075	68	0.93	0	14.9	6400	169	192	79	126	19.0258
0	1	4500	69	0.93	0.19	9.9	3700	158	67	59	168	41.9252
0	3	1381	69	0.93	0.29	14.6	5840	133	130	62	183	22.7063
0	1	7522	69	0.93	0.17	15	14500	141	127	94	156	35.2389
0	1	6799	70	0.93	0.1	15.5	17200	199	129	67	161	25.4496
0	1	563	72	0.93	0.25	13	6900	127	120	60	161	25.92
0	1	474	73	0.93	12	14.2	10690	155	89	92	192	55.0863
0	1	877	75	0.93	2.4	35.2	9650		150	52	151	19.5
1	3	5390	76	0.93	0.83	12.1	9300	185	95	52	219	31.616
0	1	2030	77	0.93	0.19	14	11740	181	117	82	176	41.5537
0	4	2544	78	0.93	0.25	11	10500	427	60	28	241	28.392
0	4	404	78	0.93	4.03	10.6	12200	214	155	127	231	49.8495
0	1	1396	79	0.93	0.2	12.4	7050		119	70	176	36.7118
0	1	1529	79	0.93	0.31	14.2	7600	248	90	90	192	62.41
0	1	920	80	0.93	0	15.7	8450	131	155	62	167	25.6
0	1	2469	80	0.93	0.08	12.1	7000	119	126	73	183	37.0794
1		89	85	0.93	2.3	8.8	4980		61	51	201	60.4057
1	1	7706	86	0.93	0.06	8.6	10100	178	119	105	198	65.2588
0	1	2205	92	0.93	0.21	12.2	6870	246	92	35	202	32.2
0	1	2326	92	0.93	0.53	13.5	4900	135	115	70	201	51.52
0	1	763		0.93	0.18	14.4	8400	206	50	35	107	0
0	1	4187	46	0.94	0.05	18.5	15100	117	142	64	101	9.5369
0	1	3744	48	0.94	0.1	15.5	13650	172	123	46	108	8.61659
0	4	818	53	0.94	0.114	14.8	7500	133	105	42	192	11.236
0	1	3398	55	0.94	0.62	13.2	10430	173	120	53	127	13.3604
0	1	816	56	0.94	0.4	15.4	10210		106	79	142	23.3721
0	1	1771	57	0.94	0.29	15.6	10400	137	122	125	148	33.2889
0	1	2853	64	0.94	0.1	13.5	4840	142	159	93	146	23.9577
0	4	764	66	0.94	0.9	15	18610	274	120	123	224	44.649
0	1	7582	67	0.94	0.09	15.2	70000	198	116	86	159	33.2805
0	1	5826	69	0.94	0.55	16.2	8680	127	154	70	140	21.6409
0	1	887	69	0.94	0.16	14.7	10460	157	157	74	140	22.4404
0	4	6186	70	0.94	0.12	15.2	11100	221	60	40	241	32.6667
0	1	574	72	0.94	0	15.4	11760	128	127	54	161	22.0422
0	1	68	73	0.94		15.9	4190	198	152	47	148	16.4778
0	4	3405	75	0.94	0.01	12.6	6270	275	68	48	241	39.7059
0	1	2944	76	0.94	0.03	14.7	4490	241	152	85	157	32.3
0	1	1135	77	0.94	0.69	14.4	8300	159	126	68	161	31.9978
1	3	424	80	0.94	7.55	9.7	11600	168	60	38	237	40.5333
0	1	1210	80	0.94	0.1	13.8	7630	137	107	52	186	31.1028
0		1688	81	0.94	8.9	15.9	10500	141	108	75	192	45.5625
1		17817	83	0.94	0.02	11.4	8300	190	80	40	193	34.445
0	1	699	84	0.94	0.16	11.6	6200	160	118	92	198	55.0129
1	3	4573	91	0.94	0.3	13.3	8670	228	131	75	231	47.4103
0	2	2392	95	0.94	0.1	15.3	10000	164	120	90	218	67.6875
0	4	11494	45	0.95	0.86	14.9	13800	298	0	0	191
0	1	3036	48	0.95	0.04	16.2	10500	143	111	56	120	11.6238
0	1	497	48	0.95	0.03	15.2	22600	196	128	102	123	18.36
0		2261	54	0.95	0	15.4	11920	86	110	98	148	25.9789
0	1	4558	57	0.95	0.8	11.1	5400	132	108	59	136	17.7492
0	1	708	59	0.95	0.11	13.4	7300	109	132	95	139	25.0527
0	1	10200	59	0.95	0.17	14.7	23900	191	152	101	129	23.1303
0	1	1034	62	0.95	0.17	14.9	8410	159	144	67	134	17.8853
0	1	186	62	0.95	0.02	16.4	8800	138	226	96	122	16.3285
0	2	4164	63	0.95	0.21	15.4	9700	124	128	81	170	25.1163
1	1	4798	64	0.95	0.03	17.7	10300	122	127	69	144	22.2539
0	3	3766	65	0.95	0.28	15.8	13600	154	85	99	214	49.2088
0	2	225	66	0.95	0.15	14.7	7720	167	90	52	183	25.168
0	3	802	66	0.95	2.44	10.7	11100	88	101	105	204	45.2851
0	1	455	68	0.95	0.25	15.6	13000	150	151	71	140	21.742
0	2	784	69	0.95	0.2	13.4	20680	355	148	110	175	35.3858
0	1	1838	70	0.95	1.75	6.9	6900	232	157	81	157	25.2803
0	3	375	72	0.95	1	10.5	8310	173	122	89	206	37.8177
0	1	5145	73	0.95	0.1	13.6	7890	133	96	55	180	30.5307
0	1	4065	74	0.95	0.06	10.7	11900	154	101	48	167	26.0246
0	2	2504	74	0.95	1.1	12.7	4080	178	142	80	177	30.8507
0	1	918	76	0.95	0.2	13	8040	115	122	72	167	34.0879
0	3	5881	78	0.95	0.07	13.7	11800	209	175	56	176	19.4688
0	1	7853	78	0.95	0.08	15.6	8800	106	126	60	161	28.9714
0	1	2226	78	0.95	0.4	17.8	16080	142	149	99	163	40.4239
0	1	1964	80	0.95	0.1	17	10250	156	160	60	153	24
1	4	325	80	0.95	0.8	14	10300	171	148	122	247	52.7568
0	1	3292	81	0.95	0.03	15	9900	192	190	76	159	26.244
0	1	2279	82	0.95	0.12	13.8	9500	132	191	58	153	20.4184
1	1	1331	82	0.95	26.8	15.1	15130	135	128	111	198	58.3097
0	4	1425	85	0.95	0.2	17.4	18810	333	200	135	223	48.7687
0	1	2243	92	0.95	0.23	13.1	5500	103	201	76	158	32.0032
0	1	3716	40	0.96	0.39	16.7	7800	385	207	108	89	8.34783
0	3	2780	42	0.96	0.38	17.6	15000	127	197	95	138	8.5066
0	1	6481	49	0.96	0.07	17.8	13100	135	179	90	99	12.0721
0	1	1132	50	0.96	0.1	15.1	9230	124	170	72	109	10.5882
0	1	1325	55	0.96	0.03	17.3	13800	198	162	104	115	19.4198
0		925	57	0.96	0.04	14.9	17100	134	117	63	136	17.4946
0		4280	57	0.96	0.06	16.5	11000	131	110	87	142	25.6966
0	1	2517	58	0.96	0.09	17.5	9500	134	112	74	142	22.2264
0	4	227	58	0.96	0.5	15	170700		143	123	197	28.9351
0	1	3838	60	0.96	0.9	15.1	12020	111	124	86	150	24.9677
0	1	2508	63	0.96	0.04		9000	146	108	50	153	18.375
0	1	370	63	0.96	0.03	13.9	6600	127	133	92	156	27.4547
0	1	1047	64	0.96	0.1	14.1	9170	180	136	53	144	15.9624
0	1	1858	66	0.96	0.08	14	8800	161	105	64	153	26.5509
0	1	1574	68	0.96	0.04	15.9	9800	191	145	72	140	22.9606
0	1	2350	71	0.96	0	14.8	10490	178	93	71	186	38.4851
0	1	116	72	0.96	0.7	17.9	5970	245	164	75	143	23.7073
0	1	1834	74	0.96	0.22	16.7	7280	161	130	69	161	29.0649
0	1	2602	74	0.96	0	14.4	7970	131	100	80	176	43.808
0	1	917	74	0.96	0.1	15.5	8600	182	156	81	157	28.4331
0	4	181	74	0.96	16.06	11.8	8100		180	113	217	34.3771
0	1	2915	74	0.96	0.28	13.9	13900	233	140	120	172	46.9371
0	1	1793	75	0.96	1.39	8	13000	219	103	71	176	38.7743
0	1	195	77	0.96	0.1	13.9	9030	95	145	54	151	22.0804
0	3	7727	78	0.96	0.07	15.8	11900	136	140	65	190	28.2471
0	1	2522	80	0.96	0.17	16.1	7120	198	167	65	153	24.9102
0	1	2769	83	0.96	0.05	15.9	8300	262	145	90	179	42.7593
0	1	1737	85	0.96	0	15	7870	132	155	81	173	37.7565
0	1	343	88	0.96	0.13	11.5	4530	124	108	103	198	73.8548
0	2	164	96	0.96	4.04	7.9	14500	265	129	92	218	65.7265
0	1	3660	38	0.97	1.91	15.6	18010	125	119	82	104	9.95025
0	1	380	42	0.97	0.16	16.4	12200	122	219	97	89	7.81315
0		602	47	0.97	0.17	15.8	9200	113	122	70	117	12.6746
0	1	1133	51	0.97	0.07	17.4	11600	193	183	64	103	9.09639
0	4	2790	52	0.97	0	14.4	11810	195	141	50	176	9.58865
0	1	4200	56	0.97	0.3	15.9	7080	153	163	63	103	12.1207
0	1	1021	58	0.97	0.09	16.5	9640	141	157	35	114	7.49936
0	1	752	62	0.97	0.4	14.2	13670	181	112	69	153	23.6818
0	1	1415	63	0.97	0.2	12.2	9500	227	164	84	126	20.329
0	2	8656	63	0.97	0.05	14.9	10300	170	116	96	185	32.8469
0	1	1904	65	0.97	0.2	13.7	8160	97	126	54	144	18.1071
0	1	1519	66	0.97	0	12.5	9410	162	130	58	144	19.4345
0	1	337	66	0.97		13.6	9000		123	68	144	24.082
0	1	235	69	0.97	0.06	13.9	8100	105	152	51	134	15.9744
0	1	984	70	0.97	1.6	15.4	7000	153	122	67	161	26.9098
0	1	2283	71	0.97	0.36	12.9	6400	148	88	45	177	25.7778
0	1	747	73	0.97	0.07	12.5	7900	241	139	55	161	21.086
0	1	986	73	0.97	0.97	15.8	6100	147	115	64	170	29.657
0	1	2248	74	0.97	0.88	13.2	10800	117	147	80	157	29.8014
0	1	947	76	0.97	0.1	13.2	8300	132	104	64	170	35.5446
0	1	377	76	0.97	0.2	15.1	8620	184	92	161	215	101.08
0	3	2686	80	0.97	2	11.7	12690	440	100	119	246	76.16
0	1	3729	82	0.97	1.28	12.6	7770	199	166	62	153	25.1137
0	2	211	82	0.97	1.3	10.6	5500	134	134	84	203	42.1504
0	1	2585	85	0.97	0.11	13.2	5500	182	143	86	173	43.451
0	1	319	87	0.97	0.1	11.4	6000	135	177	97	165	41.4798
0	2	425	92	0.97	1.28	11.8	6700	99	136	90	218	56.0118
0	1	4411	34	0.98	0.16	17.8	11200	115	160	80	71	5.78
0	1	2120	40	0.98	1.7	16.3	10950	160	171	120	108	11.2281
0	1	1628	43	0.98	0.1	16.6	17550	162	180	102	99	10.4777
0	1	1783	48	0.98	0.11	17.4	17100	186	128	74	117	13.32
0	1	1817	48	0.98	0.08	16.1	11140	133	163	75	93	10.6012
0	2	1164	53	0.98	0.29	17.4	9100	193	90	56	166	17.4782
0	1	1749	54	0.98	0.116	16.5	12200	141	159	77	123	14.1215
0	1	2123	56	0.98	0	17.9	9690	197	109	66	136	18.9886
0	3	7443	58	0.98	0.5	16.3	17810	145	100	86	181	28.9304
0	1	420	58	0.98	0.1	15.1	7100	120	164	116	124	23.7941
0	1	3170	59	0.98	0.1	14.6	20870	160	98	59	146	20.957
0	1	510	60	0.98		15.5	15300	140	166	102	132	22.1205
0	1	1371	64	0.98	0.3	14.3	10080	152	146	71	140	19.9189
0	1	328	64	0.98	0.2	13.6	9010	130	80	84	169	43.008
0	4	2440	65	0.98	1	15.4	14380	144	83	51	222	25.9608
0	3	8140	66	0.98	0.17	14.8	15200	602	171	110	180	28.0211
0	4	457	67	0.98	0.06	11.9	12100	459	71	38	224	24.0256
0	4	9185	67	0.98	1.2	13	12270	464	109	103	224	42.419
0	1	1290	70	0.98	0.04	15.1	14720	181	127	116	182	44.7559
0	1	744	72	0.98	0.07	16.2	8950	197	155	90	163	30.1006
0	1	4628	75	0.98	0.24	14.7	8930	120	164	89	143	30.5259
0	2	1975	75	0.98	17.9	14.4	16600	154	120	105	193	49.2188
0	1	2426	78	0.98	0.5	14.6	7740	131	177	54	137	18.5614
0	1	319	79	0.98	0.03	13.2	4880	142	106	48	167	28.2611
0	1	299	79	0.98		14.6	4990	103	132	81	167	38.297
0	1	1884	79	0.98	1.8	15.6	8000	182	197	85	143	26.9282
0	4	13170	81	0.98	1.2	10.2	9310	415	60	62	260	67.797
0	1	719	81	0.98	0.5	11	7340	265	156	68	167	28.5992
1	4	696	82	0.98	2.17	12	9400	238	85	108	267	85.4344
0	2	842	86	0.98	0.09	10.9	7800	140	98	108	228	81.5069
0	1	1618	91	0.98	0.05	10.3	5600	120	108	54	195	41.405
1	3	7570	98	0.98	0.6	11.5	7260	266	90	67	244	71.4964
0	1	6407	44	0.99	0.1	15.9	11330	220	138	55	111	7.71594
0	1	692	50	0.99	0.1	15.8	9500	131	170	79	109	11.6176
0	1	1536	52	0.99	0.1	14.8	11220	110	139	101	139	19.6478
0	1	1885	54	0.99	1	16.4	13360	135	175	108	115	17.9959
0		8707	56	0.99	0.08	15.9	6300		147	80	123	17.0667
0	1	3456	60	0.99	0.06	7.8	16700	424	110	105	165	34.3636
0	4	1387	62	0.99	0.15	14.1	8800	180	92	50	222	20.8913
0	1	6071	64	0.99	0.1	16.3	11380	137	145	102	146	28.8132
0	1	2141	65	0.99	0.23	12.6	11300	140	119	80	159	28.4034
0	1	3133	66	0.99	0.01	12.1	10290	131	138	62	144	19.5704
0	1	546	66	0.99	7.3	13.6	11930	199	155	116	155	32.5997
0		2193	67	0.99	0.05	14.6	10600	171	126	70	150	24.9389
0	1	1332	69	0.99	0.57	15.3	8400	115	194	98	132	24.0504
0	1	1700	70	0.99	7.87	13	9940	164	112	80	176	35
0	1	450	72	0.99	0.07	14.7	18840	150	155	50	151	16.7226
0	1	2312	73	0.99	0.32	15	9200	175	150	78	157	27.7108
0	2	568	74	0.99	0.1	13.7	9480	148	98	50	200	27.9388
0	1	4067	75	0.99	0.04	12	9400	182	114	67	170	33.0592
0	4	4642	77	0.99	0.17	13.3	7270	129	129	77	226	35.3902
0	1	1543	81	0.99	0.03	11.4	8000	123	141	68	167	31.6417
0	4	5092	86	0.99	1.53	13.8	5500	115	105	57	245	40.1497
0	1	1371	86	0.99	3.5	12.1	9800	102	149	60	167	29.7826
1	3	1292		0.99	21.1	10.5	7590	236	136	110	146	0
0	2	2230	44	1	0.11	16.3	12300	108	100	53	140	10.2608
0	1	76	44	1	0.08	15.8	14000	99	110	75	126	13.2
0	1	4300	46	1		12.5	13400		124	46	108	7.84968
0	1	79	48	1	0.1	15.9	6800	109	151	72	107	10.986
0	2	6073	52	1	0.5	15.8	19900	131	165	67	123	10.9799
0	4	4524	56	1	0	14.8	7900	406	93	40	202	13.4882
0	1	320	56	1	3.7	14.5	7480	147	148	62	117	13.1373
0	1	1633	56	1	17.48	15.1	17000	156	118	84	142	22.3241
0	1	635	60	1	0.99	12.8	7700	235	181	54	120	10.7403
0		6468	60	1	0.11	15.5	6700	127	132	84	150	22.9091
0	3	10675	62	1		12.5	10000	261	82	39	199	18.2824
0		3922	63	1	0.2	15.5	9800	207	171	73	126	16.9437
0	2	1514	63	1	0.06	14	10000	165	158	79	160	19.845
0	2	10112	63	1	1.23	13.9	5100	149	136	120	185	35.0206
0	2	2603	65	1	0.1	17.3	13800	150	134	80	170	25.2239
0	2	1833	65	1	0.3	14.6	8530	106	141	85	160	25.4699
0		786	66	1	1.11	13.6	8900	169	140	80	140	24.8914
0	2	1375	68	1	0.5	14.2	9200	171	158	40	151	11.7063
0	2	1516	68	1	0.04	12.2	11400	163	162	76	146	21.6928
0	1	1056	68	1	5.6	16.9	17300	130	120	94	156	36.2213
0	1	913	72	1	0.9	12.3	9000	125	128	55	161	22.275
0	1	2496	72	1	0.27	16	8100	204	159	67	151	21.8445
0	1	2326	72	1	0.11	14.4	12300	145	217	70	133	16.7226
0	1	975	72	1	0.12	13.8	7900	123	139	75	167	27.9712
0	2	4298	73	1	0.1	15.2	9700	134	99	57	200	30.6821
0	1	1376	73	1	0.04	14.1	6100	278	166	78	143	25.0399
0	2	5665	76	1	0.1	14.1	18000	158	134	103	193	44.3976
0	1	519	77	1	0	14.5	4040	129	130	67	161	30.5572
0	1	4065	77	1	0.53	14.6	11700	175	162	87	143	31.8409
0	1	904	78	1	0	14.7	8430	206	134	55	161	24.9716
0	1	132	82	1	0.3	13.5	10500	202	84	67	196	53.6319
0	2	5288	82	1	0.15	14.8	7700	131	135	77	203	38.3517
0	1	397	83	1	1.3	14.2	8100	86	148	87	173	40.4961
0	3	393	84	1	0.37	9.9	6830	145	141	91	218	45.5387
0	1	2647	85	1	0.1	10.9	9600	194	111	103	198	67.0428
0		3190	89	1	0.07	11.1	9500	202	142	39	164	21.7549
0	2	1084	89	1	1.64	8.2	2660	127	135	68	197	39.8984
0	1	2475	44	1.01	0.15	16.8	12200	137	103	97	132	18.2322
0	2	2919	45	1.01	1.03	13.5	13200	156	100	65	140	13.1625
0	4	1695	47	1.01	0	14.6	11730	288	104	100	191	21.2404
0	1	4173	49	1.01	0	14.9	12450	186	172	61	87	8.51517
0	1	7354	49	1.01	0.071	15.4	10900	203	140	70	107	12.005
0	1	3650	49	1.01	0.12	14.4	12200	112	166	74	93	10.7033
0	1	1314	51	1.01	0.06	15	8600	146	126	53	127	10.9407
0	1	5451	51	1.01	0.16	16.4	14000	125	127	85	133	17.4083
0	1	2841	54	1.01	0.2	15.9	10940	141	159	74	123	13.5713
0	2	72	61	1.01	0.2	13.2	10380	115	125	60	164	17.8608
0	1	2951	61	1.01	0.02	14.4	9600	143	146	74	140	18.8599
0	1	1102	62	1.01	0.11	15	7900	99	100	53	153	20.3732
0	1	2879	63	1.01	0.05	16.1	9000	172	100	91	165	36.1179
0	1	1624	67	1.01	0.1	14.8	15650	254	120	50	144	18.7042
0	1	4040	67	1.01	0.1	14.7	16000	209	124	60	144	21.721
0	1	6476	68	1.01	0.2	13.9	7000	140	172	88	126	23.6577
0	1	2859	69	1.01	0.08	14.1	11000	114	108	88	159	38.7933
0		911	71	1.01	0.08	15.7	8050	129	151	53	151	17.6936
0	1	4284	71	1.01	0.06	13.9	9800	168	178	69	137	19.541
0	2	4285	75	1.01	0.02	13.7	9300	172	88	66	200	42.1875
0	1	1608	76	1.01	1.09	14.7	10300	116	134	80	167	34.4836
0	2	3007	77	1.01	0.042	14.1	13200	113	152	72	177	28.0847
0		2432	79	1.01	0.4	9.8	15190	357	59	48	182	50.7742
0		1020	80	1.01	0.1	13.8	13840	162	67	84	207	80.2388
0	1	683	81	1.01	0.03	14	8300	123	137	60	177	28.7343
0	2	1720	82	1.01	0.08	15.9	12040	228	109	80	212	49.3505
0	1	3520	87	1.01	0.1	32.2	10230	120	128	70	183	41.393
0	1	2923	87	1.01	0.1	13.2	8060	143	137	90	189	49.7234
1	4	367	88	1.01	3.1	13.3	7750	133	141	148	247	81.2845
0		6310	30	1.02	0.1	15.1	16200	127	134	80	95	5.37313
0		4017	46	1.02	0.07	14.7	13800	145	70	44	132	13.3006
1	4	4355	55	1.02	0.38	16	18100	318	0	0	207
0	1	10890	57	1.02	0.4	17.8	14640	132	110	84	142	24.8105
0	1	643	57	1.02	0.32	15.6	10200	101	142	100	129	22.8803
0	1	2696	61	1.02	0.05	16	10500	124	112	54	153	17.9405
0	1	4923	61	1.02	0.03	15.5	8360	333	184	78	126	15.7738
0	1	3327	63	1.02	2.4	13.4	9370	167	143	81	140	22.4817
0	2	5214	64	1.02	0.08	14.6	10600	136	157	67	154	17.4797
0	4	2909	65	1.02		15.8	10700	369	0	0	224
0	1	755	65	1.02	6.4	15	10280	127	128	58	144	19.1445
0	1	2403	68	1.02	0.05	15	7710	155	113	79	159	32.3271
0	1	2216	68	1.02	0.34	15.3	9130	137	120	96	156	36.992
1	4	259	71	1.02	0.8	11.3	8690	369	107	52	229	24.4983
0	1	347	80	1.02	0.22	12.3	9470	199	135	72	183	34.1333
0	2	221	81	1.02	1.69	8.8	11100	180	128	59	197	30.2421
0		360	81	1.02	13.65	9.4	11340	322	158	75	173	31.144
0	1	668	87	1.02	1.9	8.8	8060	209	118	59	186	37.845
0	2	2084	87	1.02	0.1	13.3	6130	306	158	81	193	38.8031
0	1	646	91	1.02	0.15	12.4	10730	216	134	69	186	42.641
0	1	4074	82	1.025	0.2	12.3	9200	287	132	64	177	32.6012
0	1	1921	52	1.03	0.14	15.9	12000	265	104	55	136	14.3
0	1	3060	52	1.03	0.13	15.2	13900	134	140	67	117	12.9406
0	4		58	1.03	3.85	13	15300	535	91	120	226	44.3604
0	1	1239	60	1.03	0.06	16	13200	103	134	60	144	16.1194
0	1	1148	63	1.03	0.3	14.3	15020	140	182	77	126	16.7919
0	1	5124	64	1.03	0.03	15.5	7400	116	147	82	140	22.8484
0	1	2688	65	1.03	0.1	14.8	7690	130	79	40	165	21.3924
0	2	1327	65	1.03	0.09	13.8	14610	109	112	60	173	22.6339
0	1	997	65	1.03	0.02	15.6	7300	146	165	92	132	23.5576
0	1	399	70	1.03	0.08	13.5	5900	132	148	80	157	26.4865
0		1454	71	1.03	3.74	15.7	12200	590	161	108	149	33.8154
0	4	804	73	1.03	28.5	12.4	6510	154	103	112	250	57.9464
1	4	2839	76	1.03	2.94	10.1	8300	125	102	102	241	57.76
0	2	1231	77	1.03	0.28	16.8	6400	180	122	74	187	35.9628
0	1	979	79	1.03	0.01	15.7	9090	131	157	55	151	21.8634
0	1	379	82	1.03	0.13	13.1	13540	277	148	92	179	41.7978
0	4	5151	83	1.03			9500	324	77	51	260	45.6284
0	1	2596	83	1.03	0	13.9	8340	116	130	89	183	47.1632
0	1	1196		1.03	0.04	14.9	8100	188	118	56	95	0
0	3	2238	48	1.04	4.33	15	13920	169	108	110	180	23.4667
0	3	2818	52	1.04	0.25	15.9	11700	284	120	84	172	18.928
0		599	61	1.04	0.37	17.5	8400	109	196	84	126	15.9471
0	1	2889	62	1.04	0.02	13	8000	135	132	87	150	25.3355
0	1	1075	64	1.04	5.8	10.8	14040	135	90	55	163	25.0311
0	1	271	65	1.04	0.01	12.1	6100	105	160	53	120	13.9953
0	1	4054	67	1.04	0.02	14.3	5900	170	129	92	156	32.0146
0	1	732	68	1.04	0.67	13.9	8480	117	140	61	134	20.1474
0	1	3104	68	1.04	0.1	15.8	10000	153	98	84	169	39.6343
0	1	431	70	1.04	0.05	13.1	4400	116	99	80	186	39.596
0	1	580	72	1.04	3.56	15.7	8980	130	98	100	192	52.898
0	1	690	78	1.04	1.21	11.2	10300	252	169	66	137	23.76
0	1	486	81	1.04	0.07	13	10130	114	156	80	173	33.6462
0	2	2130	83	1.04	0.03	15.1	8600	180	143	62	187	29.8684
0	4	1426	85	1.04	0.02	11.6	16300	261	68	40	257	42.5
1	4	1120	85	1.04	12.05	11.2	12400	122	70	115	281	118.696
0	1	2000		1.04	0.22	13.6	8400	228	137	57	86	0
0	1	1592	47	1.05	0.21	15.9	12800	154	111	45	117	8.95541
0	1	972	51	1.05	0.53	15	11100	112	169	96	115	14.7749
0	1	1630	54	1.05	0.04	12.9	6030	198	132	57	127	12.5918
0	1	1630	54	1.05	0.04	12.9	6030	198	132	60	127	13.2545
0	1	4370	54	1.05	1.06	15.2	12400	195	152	87	123	16.6903
0	4	6001	55	1.05	0.04	14.4	8350	216	49	45	207	27.7806
0	1	742	65	1.05	0.1	16	8030	108	185	78	126	17.8135
0	1	3086	67	1.05	0.19	14	10600	119	130	49	141	16.9201
0	1	854	67	1.05	0.05	14.7	11600	111	111	68	153	27.5002
0	1	1034	70	1.05	0.04	16.2	10400	153	151	55	151	17.8477
0	1	1489	73	1.05	0.06	15.2	10110	119	126	49	158	20.7239
0	2	1783	73	1.05	0.2	17.5	8390	211	117	124	211	56.4783
0	1	1667	75	1.05	13.43	13.9	12600	108	130	73	167	31.5865
0	1	3473	81	1.05	0.71	12.3	12070	129	84	53	196	41.3968
0	1	759	83	1.05	0.1	11	6600	140	110	46	183	28.8085
0	4	230		1.05	23.86	13.8	16200	275	193	101	133	0
0	1	4088	55	1.06	0.06	17.8	7100	124	169	70	109	12.5296
0	1	2870	63	1.06	0.07	13.8	10600	107	141	70	140	19.7043
0	3	0	65	1.06	27.94	12.3	15300	290	133	94	195	29.8609
0	1	1990	67	1.06	1.66	14.5	11900	177	101	75	159	33.3342
0	1	330	71	1.06	9	12.3	8040	238	135	67	161	25.0183
0	4	4438	72	1.06	0.16	10.8	7260	320	0	0	241
0	1	1006	74	1.06	3.3	12.3	11390	130	115	71	176	33.8083
0	1	915	75	1.06	1.06	14.2	9400	163	145	75	157	29.0948
0		1860	82	1.06	0.76	13.3	10700	119	127	51	177	27.0019
1	1	3531	83	1.06	0.47	12.2	7300	493	180	90	165	34.445
0	3	1169	85	1.06	0.25	11.6	5700	191	120	60	216	36.125
0	1	855	85	1.06	0.1	16.3	14630	279	165	66	153	28.9
0	1	4187	86	1.06	0.1	13.1	9960	197	94	62	196	48.7821
0	1	2523	88	1.06	0.08	11.6	7100	124	145	54	167	28.8397
0		3577	96	1.06	0.13	11	12660	144	123	57	186	42.7083
1	1	1592	97	1.06	0.23	13.6	5700	184	126	53	186	39.5775
0	1	4576		1.06		14	8600		180		59	0
0	1	3653	52	1.07	1.45	15.7	5200	122	143	88	123	16.64
0	2	7482	65	1.07	0.1	15.1	16500	507	110	38	170	14.5955
0	1	3029	65	1.07	0.03	14.6	9810	309	119	89	159	31.5987
0	2	1131	67	1.07	0.2	17	8650	100	172	57	140	14.8763
0	4	1315	68	1.07	0.35	15.2	8600		83	60	222	33.4265
0	1	10603	71	1.07	0.41	8.5	6900	169	129	137	182	53.5362
0	1	459	72	1.07	0.04	15.1	6330	157	118	70	176	30.7525
0	3	404	74	1.07	2.17	11.4	10400	318	181	129	197	39.0278
0	4	0	75	1.07	0.03	13.8	12100	133	103	82	235	44.7816
0	3		76	1.07	0.08	13.8	10300	130	196	111	197	32.711
0	1	1322	80	1.07	0.1	14.5	12900	118	120	55	177	29.3333
0	1	3288	80	1.07	0.15	13.8	8000	108	176	94	165	34.1818
0	1	1553	81	1.07	0.13	12.3	7000	115	114	52	186	29.9274
0	1	3459	82	1.07	0.23	14.1	7000	292	138	27	174	13.1557
1	4	2196	84	1.07	0.23	13.6	9300	151	137	93	248	47.8984
0	1	1223	86	1.07	0.04	12.3	6300	126	152	45	164	21.8961
0	4	4325	89	1.07	0.79	11.8	8340	153	97	41	252	33.4805
0	1	1683	91	1.07	0.2	10.9	6690	136	100	57	195	47.2017
0		4781	54	1.08	0.6	15.6	12940	199	116	42	133	10.5579
0	1	2241	58	1.08	0.4	13.2	135700	174	131	51	127	13.0965
0	2	6533	59	1.08	0.1	16.1	19900	201	155	60	137	13.4748
1	4	20976	59	1.08	0.08	13.7	11200	316	98	73	211	25.9299
0	1	500	63	1.08	0.4	15.2	7500	295	128	54	144	16.7442
0	1	3500	63	1.08	0.38	9.3	8520	107	130	70	150	21.3715
0	1	1851	64	1.08	0.12	14.6	14230	124	117	55	153	19.2547
0	2	1083	67	1.08	0.2	15	15060	145	111	80	179	32.3532
0	1	478	68	1.08	0.04	14.1	5000	114	120	70	150	26.9733
0	1	1608	71	1.08	0.16	14.8	9300	202	120	60	161	25.205
0	1	1549	73	1.08	0.07	11.7	9100	101	140	82	157	31.2127
1	4	1267	76	1.08	0.9	8.6	4770	270	0	0	241
0	1	2128	76	1.08	0.3	15.9	8500	178	132	42	158	18.3782
0	3	1003	76	1.08	0.02	14.1	8100	164	159	89	196	32.3311
0	4	2722	79	1.08	3.23	12.6	16300	150	93	103	251	69.1208
0	2	1554	85	1.08	0.16	11.8	11600	234	94	32	213	24.5957
0	1	743	88	1.08	1.43	14.5	5660	127			140
1	4	5156	94	1.08	5.82	12.8	15400	229	56	69	269	108.872
1	4	18363	51	1.09	0.05	16.9	16800	369	92	100	217	28.2717
0	1	1349	55	1.09	0.17	16	10800	106	124	69	127	16.8327
0	1	5026	58	1.09			5900	28.3	180	101	115	18.8758
0	1	11980	59	1.09	0.05	13.1	15800	272	70	100	163	49.7286
0	1	862	63	1.09	0.17	15.5	6700	161	209	65	110	12.3438
0	1	2322	65	1.09	0.07	15.1	9200	151	73	61	168	35.3048
0	1	243	66	1.09	0.17	15.1	9090	124	64	40	165	27.225
0	1	205	69	1.09	2.32	14.5	7300	147	161	78	126	23.0657
0	1	697	71	1.09	0.4	15.8	11660	147	120	45	158	18.9037
0	1	3252	72	1.09	0.28	13.3	8600	254	142	30	148	10.9521
0	4	5348	74	1.09	0.3	17.9	10090	104	86	38	236	24.1963
0	1	3939	77	1.09	0.1	12.4	7210	216	51	43	182	49.9896
0	1	1150	79	1.09	0.7	10.3	10500	190	134	53	161	24.6846
0	1	2850	79	1.09	0.11	11.5	7200	129	91	67	180	45.9502
0	1	2623	80	1.09	1.57	12.2	9480	158	116	78	192	43.0345
0	1	6715	81	1.09	0.15	13.9	11630	180	100	81	192	53.1441
0	2	465	82	1.09	0.45	11.3	6240	118	136	76	203	37.5753
0		50	83	1.09	0.14	13.9	6600	169			140
0	1	1555	85	1.09	0.1	14.8	12140	219	127	92	189	52.3386
0	2	1428	42	1.1	0.14	16.7	9590	112	105	76	146	12.768
0	1	2995	53	1.1	0.2	14.4		125	130	67	127	14.4772
0	1	6130	55	1.1	1.8	14.2	18900	148	92	76	152	24.9891
0	4	774	61	1.1	1.3	12.6	24100	574	210	100	181	17.719
1	4	13941	64	1.1	0.22	13.1	11540	188	76	60	227	32.3368
0	1	2953	64	1.1	0.1	15.5	11700	119	120	73	150	24.9173
0	1	8073	65	1.1	0	17.8	6450	166	159	70	140	18.6006
0	4	3838	69	1.1	1.46	13.6	5750	155	81	54	222	31.74
0	1	4012	69	1.1	15.8	12.6	8700	162	166	119	141	34.1301
0	1	474	71	1.1	0.29	15.3	15000	147	115	42	167	18.4106
1	4	12230	71	1.1	0.2	13.1	11800	379		219	229
0		2807	73	1.1	0.08	13.4	10800	137	162	68	137	22.3686
0	1	615	74	1.1	0	12.6	5920	179	110	54	170	26.8822
0	3	971	74	1.1	1.2	15.6	16120	293	133	133	221	54.76
0	1	578	75	1.1	15.17	16.4	10600	166	117	83	176	39.9038
1	3	773	75	1.1	4.4	11.4	4940	131	159	120	211	42.4528
0	1	1114	76	1.1	2.09	14	18280	110	126	88	167	40.3403
0	1	2873	79	1.1	0.18	14.6	10810	282	175	56	137	19.9712
0	1	1452	79	1.1	0.3	12.8	6400	145	116	63	170	33.8951
0	2	39.32	79	1.1	0.1	15.5	11600	104	101	69	190	42.6365
0	1	304	80	1.1	10.23	12.2	9710	119	120	95	189	50.6667
0	2	1117	82	1.1	1.75	14	9190	117	106	82	212	52.0158
0	1	923	85	1.1	0	12.5	5200	113	103	52	186	36.4757
0			85	1.1	0.03	14.9	9800	155	186	105	165	40.7863
0	1	414	87	1.1	0.16	12.3	11300	153	108	40	183	28.0333
0	1	2756	89	1.1	2.16	9.8	10640	129	174	50	153	22.7615
0	1	2690	51	1.11	9.27	14.3	19000	258	118	76	142	16.7522
0	1	1599	53	1.11	0.2	17.7	130600	168	181	98	115	15.209
0	1	2755	57	1.11	0.18	14.2	5400	242	151	86	123	18.5042
0	1	3047	63	1.11	0.06	13.6	6500	123	139	89	150	25.413
0	1	313	64	1.11	2.22	14.9	8600	112	141	80	140	23.2397
0	4	15800	70	1.11	0.04	12.7	9300	233	80	101	251	61.8625
0	1	1941	72	1.11	1.64	15.3	8650	168	114	50	170	22.7368
0	1	5042	75	1.11	0.01	14.6	8170	110	153	70	157	25.7353
0	1	3140	75	1.11	0.02	14.8	7300	146	156	87	157	31.3702
0	1	1511	76	1.11	0.1	13.5	7030	153	158	71	157	25.9554
1	4	6966	77	1.11	0.09	10.8	9000	190	123	50	220	24.1016
0	1	1489	79	1.11	6.34	11.3	13500	144	116	55	170	29.5909
0	4	8900	80	1.11	0.07	13.5	17420	181	72	102	272	90.6667
0	2	2701	81	1.11	0.05	12.1	8440	144	160	76	179	31.1648
0	1	1315	59	1.12	0.3	14.7	10580	132	90	44	143	17.0182
0	4	8635	60	1.12	0.18	15.7	11700	248	0	0	224
0	1	2464	60	1.12	0.2	15.7	12300	114	79	52	168	23.6962
0	1	7265	62	1.12	0.09	14.4	9400	177	139	76	150	21.0176
0		4669	64	1.12	0.04	16.5	10000	161	152	47	131	12.6653
1	3	7155	65	1.12	0.06	13	11100	203	77	40	204	21.9481
0	1	4234	69	1.12	3.39	14.5	8700	137	167	97	132	27.6537
0	1	1457	70	1.12	0.56	15.1	10870	201	120	70	167	28.5833
0	1	1952	71	1.12	0.11	12.8	6300	166	141	58	151	20.736
0	3	201	73	1.12	0.14	12.5	11200	201	50	30	221	31.974
0	1	948	73	1.12	0.6	8.6	4600	0	102	72	176	37.6165
0	3	110	74	1.12	2.52	12	11700	341	113	98	221	47.491
0	2	2644	79	1.12		13.5	12960	185	114	84	196	45.9863
0	4	569	54	1.13	0.03	13.3	12830	324	83	41	202	14.4043
0	1	163	57	1.13	0.14	15.5	9900	136	140	60	117	13.9243
0	1	2400	63	1.13	0.04	13.4	8670	115	79	64	168	32.1539
0	1	2000	70	1.13	0.07	14.1	7700	172	100	64	170	31.36
0	3	427	73	1.13	17.69	11.2	11430	295	100	96	221	51.1584
0	1	642	75	1.13	0.05	13.5		214	76	50	185	37.0066
0	1	2144	79	1.13	0.12	17	6700	181	110	80	176	45.3891
0	1	218	80	1.13	0.08	12.9	8740	121	154	60	167	24.9351
0	3	309	80	1.13	5.67	15.6	17900	364	157	150	241	61.1465
0	1	2398	81	1.13	0.51	12.6	9300	163	82	60	196	48.0073
[truncated: 554 more rows]
